# Supplementary material for: Decoding the Formation and Elimination Mechanism of Ethyl Carbamate in Strong-Aroma Baijiu
Source: Foods. 2024 Nov 22;13(23):3743. doi: 10.3390/foods13233743 (PMC11640385; doi:10.3390/foods13233743)
Supplement: Supplementary file 1 [file foods-13-03743-s001.zip]

Archive with 5 entries (5 files):
- Table S2 Changes in elative abundance of functional microbes during SAB fermentation.xlsx
- Table S3 Changes in the coding gene abundance of key enzymes involved in the metabolic pathways of EC precursors during SAB fermentation_RPKM.xlsx
- Table S4 Changes in the functional contributions of microbes to coding genes of key enzymes involved in the metabolic pathways of EC precursors during SAB fermentation.xlsx
- Figure captions.pdf
- Table S1 Sensory Quality Score.pdf
