# Supplementary material for: Decoding the Formation and Elimination Mechanism of Ethyl Carbamate in Strong-Aroma Baijiu
Source: Foods. 2024 Nov 22;13(23):3743. doi: 10.3390/foods13233743 (PMC11640385; doi:10.3390/foods13233743)
Supplement: Supplementary file 1 [file foods-13-03743-s001.zip › Table S2 Changes in elative abundance of functional microbes during SAB fermentation.xlsx]

## Sheet: Sheet1
	Samples	NO.	Lactobacillus ozensis	Lactobacillus acetotolerans	Unclassified Pseudomonas	Pseudomonas fluorescens	Lactobacillus kunkeei	Pseudomonas sp. Ag1	Lactobacillus fructivorans	Lactobacillus_apinorum	Carnobacterium_divergens	unclassified_gLactobacillus	Lactobacillus_diolivorans	Lactobacillus_lindneri	Pseudomonas_syringae	Lactobacillus_parafarraginis	Lactobacillus_farraginis	Lactobacillus_brevis	Lactobacillus_buchneri	Lactobacillus_sunkii	Lactobacillus_senioris	Weissella_confusa	Lactobacillus_sanfranciscensis	Lactobacillus_plantarum	Lactobacillus_rapi	Lactobacillus_malefermentans	Lactobacillus_similis	Lichtheimia_ramosa	Lactobacillus_crustorum	Lactobacillus_panis	Pichia_kudriavzevii	Byssochlamys_spectabilis	Rasamsonia_emersonii	Rhizopus_delemar	unclassified_gLeuconostoc	Streptococcus_pneumoniae	Leuconostoc_citreum	Pseudomonas_putida	Rhizopus_microsporus	Lactobacillus_pontis	Weissella_paramesenteroides	Triticum_urartu	Aegilops_tauschii	Acetobacter_pasteurianus	Lactobacillus_fermentum	Pediococcus_pentosaceus	Weissella_cibaria	Oryza_sativa	Staphylococcus_xylosus
A	sam3316_1_0d	0d	0.000256161	0.000735984	0.209303	0.190421	0.000185367	0.121546	5.87359e-05	5.37679e-05	0.0347042	0.00500745	9.83244e-05	0.000135843	0.0192012	0.000113746	5.68211e-05	0.00115448	0.000184281	2.73238e-05	1.90439e-05	0.0663535	0.000199961	0.00363215	6.55151e-05	0.000121405	3.48793e-05	0.0244564	0.00106749	0.00190723	0.021248	0.00841827	0.0137638	0.00238276	0.000304392	0.00612023	0.000529089	0.00491943	0.00623935	0.00873767	0.0049171	0.00343587	0.00330437	0.00143347	0.0346831	0.0029149	0.00661366	0.00217908	3.52933e-05
	sam3316_1_5d	5d	0.000224181	0.00170691	0.192817	0.174741	0.000181726	0.109426	5.55225e-05	4.321e-05	0.037602	0.00174472	6.1098e-05	0.000121325	0.0206251	9.83259e-05	2.47993e-05	0.00322025	7.96829e-05	2.47412e-05	1.36483e-05	0.0195026	0.000167613	0.00354682	2.69481e-05	0.000117492	3.81572e-05	0.0271173	0.00865506	0.000521249	0.0127375	0.0183103	0.0200567	0.013255	0.0137296	0.00184136	0.0170774	0.00470861	0.0108256	0.00206322	0.00180802	0.0105709	0.0103189	0.00246111	0.00748676	0.00160986	0.00231005	0.00656245	0.00107752
	sam3316_1_10d	10d	0.0355856	0.0127395	0.153075	0.139838	0.0257938	0.0878036	0.00782715	0.00701363	0.0309263	0.00612272	0.00421876	0.00310936	0.0157628	0.00294719	0.00249128	0.00585288	0.00302191	0.00229348	0.00207823	0.00496328	0.00220991	0.0057637	0.00196615	0.00199188	0.00195311	0.00860541	0.00910502	0.000986168	0.0125081	0.00882883	0.00894934	0.00537884	0.0084588	0.0016022	0.010444	0.0037092	0.00334829	0.00104029	0.00131638	0.00594085	0.00575924	0.0206648	0.00210998	0.00272508	0.00104291	0.00365953	0.00804801
	sam3316_1_15d	15d	0.140482	0.0189692	0.0474284	0.0434286	0.101081	0.0271113	0.0306817	0.0281216	0.0185069	0.0193677	0.0160492	0.0120919	0.0050768	0.0111536	0.00970052	0.00931266	0.00872977	0.00888307	0.00830073	0.0029018	0.00828368	0.00566575	0.00763772	0.00754981	0.00739634	0.00534584	0.0100142	0.00205534	0.00490224	0.00471572	0.00458549	0.00392109	0.00779165	0.00375735	0.00920782	0.00117137	0.00243836	0.00194705	0.00169274	0.00381351	0.0036755	0.00124337	0.00149435	0.00218927	0.00072507	0.00230102	0.00628269
	sam3316_1_20d	20d	0.187302	0.0127687	0.0291695	0.0259883	0.134204	0.0160041	0.0406079	0.0376815	0.00807929	0.0247046	0.0218317	0.0161266	0.00345402	0.0146524	0.0132159	0.00819836	0.0114626	0.0118609	0.0109146	0.000309619	0.0110428	0.00262563	0.0102545	0.0100645	0.00992495	0.000530792	0.00277597	0.00229875	0.00111308	0.000363682	0.000397191	0.000353492	0.00121789	0.00419105	0.00086277	0.000752227	0.000207286	0.00202456	0.00131493	0.000285688	0.000256225	0.000239194	0.000158609	0.000283883	7.13564e-05	0.000166062	0.000623284
	sam3316_1_30d	30d	0.181437	0.0219749	0.0364056	0.0331807	0.131441	0.0206583	0.0398258	0.0362748	0.00845504	0.0238842	0.0210121	0.0157164	0.00391744	0.0142616	0.012671	0.00799732	0.010943	0.0112906	0.0110819	8.22027e-05	0.0106403	0.00230918	0.0100923	0.00967178	0.009531	0.000189054	0.00218539	0.00217846	0.00026526	9.75103e-05	0.000120472	0.000143373	0.000795359	0.00448412	0.000331041	0.000880214	8.98866e-05	0.00188569	0.00113194	7.6146e-05	6.01755e-05	0.000278519	4.58021e-05	0.000161302	2.22984e-05	4.0107e-05	0.000312599
	sam3316_1_Fsh	HJJQ	0.166446	0.0247424	0.0457084	0.0413531	0.121202	0.0253366	0.0361024	0.0335724	0.0115771	0.0226851	0.0190108	0.0137019	0.00564976	0.013031	0.0118331	0.00774937	0.0101584	0.0105107	0.0102454	0.000645522	0.00986932	0.00283208	0.00886879	0.00915152	0.00867061	0.000880582	0.00276885	0.00205497	0.00133233	0.00143574	0.00330786	0.000447803	0.00131477	0.00423011	0.00103336	0.00116356	0.000318097	0.00188777	0.00133183	0.000422951	0.000396096	0.00239767	0.000341353	0.000482545	0.000156592	0.00025049	0.000830158
	sam3316_1_40d	40d	0.15542	0.0183378	0.0634658	0.0575458	0.114495	0.0356488	0.0336394	0.0319009	0.0130943	0.0214137	0.0180649	0.0128405	0.00721489	0.0123333	0.0110116	0.00707064	0.0092574	0.00971069	0.00982598	0.000197574	0.00922095	0.00225888	0.00821435	0.00844799	0.00819156	0.000314606	0.00189374	0.00197681	0.000688316	0.000268414	0.00053829	0.000161833	0.000915068	0.00343398	0.000298555	0.00160103	0.000136187	0.00167569	0.00108618	0.000114678	9.98036e-05	0.00612283	0.0001257	0.000189869	4.33029e-05	6.59174e-05	0.000245478
	sam3316_1_50d	50d	0.140825	0.0204182	0.0884211	0.0803769	0.103592	0.0503576	0.0306749	0.0295674	0.0202221	0.0193832	0.0166148	0.0119931	0.0093842	0.0111837	0.00986223	0.00669494	0.00827929	0.00866256	0.0091348	0.000227806	0.00807009	0.00223149	0.00764046	0.00758378	0.00752742	0.000427901	0.00202146	0.00182813	0.000678631	0.000431572	0.000925979	0.000289238	0.00114054	0.00212259	0.000589056	0.00214937	0.000180301	0.00148304	0.00137922	0.000190306	0.000167777	0.00205605	9.05466e-05	0.000267861	7.30562e-05	0.000108973	0.000564225
	sam3316_1_60d	60d	0.0860613	0.0285542	0.164483	0.149207	0.0626735	0.093905	0.0186194	0.0180298	0.032889	0.0120051	0.00988077	0.00716331	0.0165471	0.00680644	0.00601868	0.00417441	0.00530389	0.00543916	0.00560328	0.000311024	0.00499368	0.00148688	0.00463263	0.00478962	0.00457902	0.000398922	0.00136026	0.00112354	0.00050341	0.000351445	0.000665979	0.000195268	0.000660843	0.00123146	0.000456006	0.00398579	0.000135967	0.000951694	0.000699158	0.000206352	0.000190723	0.000666755	0.00019693	0.000271675	6.5508e-05	0.000135708	0.000373724
	sam3316_1_70d	70d	0.107856	0.0322819	0.136703	0.122204	0.078686	0.0769783	0.0234591	0.0229206	0.0273506	0.0149645	0.0125268	0.00906975	0.0136695	0.00854504	0.00757	0.00522809	0.00646972	0.0067099	0.00704655	0.000169277	0.0061174	0.001714	0.00585903	0.00585115	0.00577301	0.000302662	0.00161737	0.00141683	0.000547038	0.000269562	0.000629621	0.000188451	0.000786198	0.00105064	0.000491911	0.00330741	0.000110193	0.00114383	0.000790064	0.000173634	0.000152773	0.0026057	8.39025e-05	0.000244866	4.96666e-05	0.000107923	0.000484211
	sam3316_1_80d	80d	0.108581	0.016795	0.139929	0.128527	0.0791018	0.0822616	0.0233912	0.0231904	0.0240092	0.0148937	0.0123294	0.0091369	0.0128263	0.0087736	0.00753521	0.00532392	0.00645585	0.00679133	0.00710123	0.000134604	0.00626546	0.00173624	0.005935	0.0059196	0.00583282	0.00024948	0.00154222	0.00145204	0.000591072	0.000264656	0.000648326	0.000182891	0.000624367	0.00111684	0.000405652	0.00322857	9.88722e-05	0.00112365	0.000775664	0.000138743	0.000123107	0.0029572	5.59663e-05	0.000202849	3.98248e-05	8.23169e-05	0.000467413
B	sam3312_1_0d	0d	0.000363111	0.00081113	0.198241	0.18751	0.000283098	0.124036	7.83804e-05	7.25636e-05	0.0289728	0.00272544	9.98063e-05	0.000164544	0.0175927	0.000169985	3.50682e-05	0.00421103	0.000105832	4.93801e-05	3.15949e-05	0.0453691	0.000374912	0.0176305	2.72427e-05	0.000168645	7.7669e-05	0.0250204	0.00583534	0.000312015	0.00789236	0.0149002	0.0134836	0.00667556	0.0143745	0.00429414	0.0184324	0.00435511	0.015384	0.00154216	0.023339	0.00403761	0.0040518	2.50667e-05	0.00803263	0.00578772	0.0154222	0.00256567	0.000581304
	sam3312_1_5d	5d	0.000562792	0.0142521	0.137406	0.130796	0.000442564	0.0870024	0.000124822	0.000129488	0.0234731	0.00285931	0.000131967	0.000180817	0.0116648	0.000513214	5.33701e-05	0.0100164	0.000699644	7.7795e-05	4.52771e-05	0.0199917	0.000252123	0.0171326	4.68811e-05	0.000172213	0.000258539	0.0241714	0.013098	0.00122452	0.0201532	0.0347568	0.0308665	0.0109184	0.0124454	0.0019561	0.0154624	0.00304428	0.0162398	0.00122708	0.0098497	0.0165234	0.0159938	0.0139287	0.00344011	0.00680659	0.00642381	0.00978912	0.00496452
	sam3312_1_10d	10d	0.0387637	0.115117	0.121993	0.115054	0.0279949	0.0762996	0.00844856	0.00773053	0.015334	0.00820163	0.00465311	0.00332743	0.0103879	0.00437106	0.00280829	0.00907106	0.00506089	0.00248679	0.00231725	0.00905459	0.00243353	0.0126161	0.00215417	0.00217222	0.00275571	0.007475	0.00876124	0.00188316	0.0177721	0.0115316	0.0101475	0.00294595	0.00854824	0.00185368	0.0104201	0.00273466	0.00501931	0.00103439	0.00607556	0.00567984	0.00537495	0.00996744	0.00207387	0.00481422	0.00371202	0.00350291	0.00373697
	sam3312_1_15d	15d	0.115665	0.191232	0.0493982	0.0470826	0.0834925	0.03115	0.0250027	0.0226416	0.00858627	0.0163141	0.0136148	0.00958197	0.00420354	0.00914551	0.00833967	0.00711876	0.00732793	0.00730662	0.00691826	0.00250731	0.00695564	0.00537206	0.00621496	0.00622584	0.00615814	0.00267112	0.00432154	0.00160326	0.012769	0.00331544	0.00294254	0.0011014	0.00317724	0.00345213	0.00357873	0.00109305	0.00174981	0.0015525	0.00298177	0.00189031	0.00180556	0.00188544	0.000557775	0.0015152	0.00100058	0.00109027	0.00129707
	sam3312_1_20d	20d	0.134277	0.151556	0.0551221	0.0521242	0.0965269	0.0346765	0.029081	0.0264164	0.0070825	0.0183433	0.0156358	0.0111944	0.00466504	0.0105161	0.00954065	0.00645529	0.00837336	0.00843692	0.00798167	0.000848403	0.00802351	0.00316925	0.00719596	0.00719661	0.00703749	0.000889872	0.00251084	0.00276585	0.00170242	0.000987376	0.000897248	0.000455536	0.00131581	0.00369787	0.00123148	0.00120575	0.000607215	0.00156862	0.00176189	0.000651659	0.000619613	0.00313426	0.000230061	0.000568257	0.000371111	0.000373652	0.000443479
	sam3312_1_30d	30d	0.092708	0.427511	0.031537	0.0299125	0.0666698	0.0198942	0.0200304	0.0187044	0.00546731	0.013607	0.0107236	0.00775198	0.00262099	0.00724653	0.00659362	0.00451638	0.00603676	0.00576336	0.00560303	0.000329964	0.00548759	0.00254698	0.0050216	0.00500501	0.0049052	0.000327237	0.00136441	0.00271336	0.000997771	0.000349547	0.000328401	0.00014859	0.000532384	0.00182883	0.000377044	0.000684332	0.000249268	0.00126626	0.000918472	0.000175754	0.000161723	0.000672429	0.000131267	0.000257647	0.000155838	0.000100346	0.000196502
	sam3312_1_40d	40d	0.0829769	0.461519	0.0276167	0.0261601	0.0602966	0.0173221	0.0179435	0.0172091	0.00325342	0.0129732	0.00970332	0.006983	0.00230726	0.00746734	0.00594636	0.00415758	0.00732243	0.0050962	0.00521766	0.000147574	0.00484807	0.00240621	0.0044651	0.00447389	0.00461513	0.000257161	0.00126994	0.00166792	0.000591541	0.000258619	0.00023429	0.000119155	0.000441797	0.00121566	0.000250225	0.000607334	0.000201958	0.00101957	0.000774079	0.000131675	0.000115776	0.000101299	0.000111401	0.000171583	6.88252e-05	7.57255e-05	0.000134022
	sam3312_1_50d	50d	0.0859	0.429974	0.041417	0.0397272	0.0630147	0.026545	0.018618	0.0179499	0.00489928	0.0125767	0.00999889	0.00735021	0.00345494	0.00680392	0.0061393	0.00422049	0.00548072	0.00525111	0.00550272	0.00042811	0.00504751	0.00225206	0.00464309	0.00461333	0.00466509	0.000322376	0.00115108	0.00122099	0.000559107	0.000290254	0.000266079	0.000144602	0.000429909	0.0013488	0.000211581	0.000892277	0.000227736	0.001063	0.000714654	0.000153223	0.00013988	0.00011934	0.000113943	0.00018497	0.000135045	8.77809e-05	0.000122114
	sam3312_1_60d	60d	0.0490907	0.517159	0.0666972	0.063631	0.0360918	0.0421949	0.0107741	0.0102461	0.00837151	0.00814834	0.00575479	0.00433672	0.005618	0.00393807	0.00349434	0.00247986	0.00421874	0.00299776	0.00318955	6.30077e-05	0.00281291	0.00176191	0.00271245	0.00259288	0.00266312	0.000161072	0.000747647	0.000881827	0.000321987	0.00012667	0.000118287	8.51632e-05	0.00024075	0.000674263	0.000134398	0.00144307	0.000119721	0.00064949	0.000391819	8.32312e-05	7.55656e-05	3.40279e-05	4.90164e-05	0.000120219	3.02574e-05	5.6495e-05	7.88686e-05
	sam3312_1_70d	70d	0.0505787	0.370438	0.114195	0.108896	0.0372078	0.0726022	0.0111538	0.0106522	0.0134913	0.0078523	0.00600009	0.0045063	0.00944618	0.00402611	0.00361872	0.00254195	0.00383862	0.00307938	0.00332331	6.20274e-05	0.00291582	0.00148097	0.00276082	0.00267667	0.00275547	0.000121718	0.000688815	0.000960362	0.00022931	9.66876e-05	8.6633e-05	6.33727e-05	0.000204492	0.000668033	8.43317e-05	0.00245323	9.23684e-05	0.000630789	0.00037659	6.74796e-05	5.85578e-05	2.58801e-05	4.09267e-05	0.000108088	2.75441e-05	4.5069e-05	5.85224e-05
	sam3312_1_80d	80d	0.0450106	0.333935	0.132819	0.126927	0.0330809	0.0839227	0.00989978	0.00940732	0.0165842	0.00702308	0.00531763	0.00392608	0.0112283	0.00360775	0.00319368	0.00233248	0.00342196	0.00280561	0.0029242	5.68054e-05	0.00258158	0.00127315	0.00245073	0.00242114	0.00241876	0.000121676	0.000600225	0.000683513	0.000270156	0.000119828	0.000110708	5.85357e-05	0.000184552	0.000634186	8.59266e-05	0.00289957	9.7188e-05	0.000560253	0.000346317	0.000124843	0.000112057	6.04419e-05	3.36668e-05	0.000115986	2.7127e-05	0.000111881	5.17026e-05
C	sam3270_1_0d	0d	0.000173866	0.000517097	0.158279	0.150402	0.000147013	0.0935931	3.91674e-05	3.68347e-05	0.00358485	0.00531076	0.000116743	0.000205927	0.0166712	0.000156561	2.44118e-05	0.0205837	0.000310627	6.64002e-05	1.77935e-05	0.0261165	0.00023457	0.0488926	2.09399e-05	0.000168279	0.000161064	0.0307349	0.0271155	0.000882514	0.0158802	0.0145674	0.0132573	0.0353974	0.00941309	0.00239182	0.0118538	0.00411448	0.0149392	0.00254561	0.00820123	0.0126635	0.0121525	0.00899923	0.00383005	0.010072	0.00631648	0.00765148	0.00700424
	sam3270_1_5d	5d	0.00149137	0.0089795	0.203877	0.195222	0.00108745	0.120651	0.000320344	0.000306143	0.00385027	0.00316102	0.000235229	0.000246404	0.0221439	0.000309728	0.000111282	0.0119123	0.000405319	0.000122457	9.55444e-05	0.0154134	0.000230247	0.0234379	8.8048e-05	0.000185548	0.000188854	0.0181973	0.0186975	0.00106738	0.0132711	0.0120519	0.0113151	0.0212593	0.00673961	0.00146897	0.00851305	0.00526398	0.00987451	0.000902085	0.00494219	0.0120833	0.0116511	0.00660747	0.00183532	0.006177	0.00406106	0.0072293	0.00422342
	sam3270_1_10d	10d	0.0499518	0.00461476	0.202303	0.194205	0.0356897	0.120121	0.0109152	0.0100797	0.00366577	0.00784921	0.00599268	0.00442797	0.0225915	0.00400512	0.00342619	0.00675614	0.00316501	0.00318305	0.00302497	0.0055498	0.00291279	0.00963586	0.00276971	0.00270918	0.00262502	0.00556401	0.00979988	0.000882552	0.00990238	0.00358578	0.00339021	0.00699459	0.00346104	0.00142281	0.00398065	0.00528515	0.00317301	0.00111292	0.00293512	0.00465187	0.00446264	0.00102346	0.000677773	0.0028547	0.00158874	0.00274972	0.00192543
	sam3270_1_15d	15d	0.158386	0.00676053	0.0736805	0.0707156	0.113931	0.0435664	0.0344059	0.0318997	0.0014016	0.02132	0.0198916	0.0135576	0.00830724	0.012448	0.0110995	0.00772216	0.0094724	0.00989734	0.00950679	0.000730719	0.00927968	0.0031852	0.00858608	0.00853995	0.00824676	0.0008772	0.0034845	0.00196	0.00237657	0.000372277	0.000355623	0.00110878	0.00196994	0.0035138	0.000607431	0.00195148	0.000478737	0.00172798	0.0014692	0.000598072	0.000556686	0.000271106	0.000110733	0.000548809	0.000239892	0.000341527	0.00039265
	sam3270_1_25d	25d	0.155788	0.00755815	0.0786488	0.0757628	0.112586	0.0466216	0.0336974	0.03166	0.00151627	0.0211296	0.0199087	0.0131613	0.00889674	0.0122389	0.0110538	0.00747481	0.00923495	0.00964903	0.00946654	0.000415542	0.00919514	0.00285821	0.00845937	0.0083729	0.00822876	0.000668139	0.00322505	0.00195484	0.00102122	0.000230054	0.00021522	0.000865891	0.00203428	0.00314112	0.000511376	0.00204202	0.000333338	0.00165917	0.00139285	0.000349115	0.000320065	6.64593e-05	5.01291e-05	0.000377449	0.000137083	0.000201037	0.000223353
	sam3270_1_fsq	35d	0.140313	0.00278079	0.078482	0.0736622	0.101087	0.0458457	0.0305116	0.0289807	0.0501847	0.0192716	0.0191963	0.0121007	0.00900694	0.0110118	0.00991066	0.00765973	0.00820052	0.00875527	0.00854076	0.00461383	0.00860068	0.00389495	0.00774584	0.00772116	0.00746382	0.00146393	0.00293192	0.0021529	0.00193954	0.00179253	0.00175083	0.000888696	0.00276398	0.00263342	0.000482871	0.00200397	0.001003	0.00236727	0.00164628	0.000758817	0.000707104	2.82596e-05	0.00107097	0.000764274	0.00143463	0.000459743	0.000178953
	sam3270_1_35d	HJJQ	0.152934	0.00912876	0.0300714	0.027899	0.110318	0.0174143	0.0332645	0.0310185	0.0165591	0.0219281	0.0200685	0.0130774	0.00338422	0.0121311	0.0106518	0.0106051	0.00912886	0.00961253	0.0093822	0.017709	0.00964018	0.00790163	0.00827325	0.00836734	0.00808107	0.00531233	0.00702625	0.00345495	0.0052631	0.00506396	0.00512547	0.00261883	0.00372224	0.00445299	0.00216895	0.000755243	0.00424739	0.00322327	0.00347011	0.00412484	0.00393546	0.00305544	0.00490947	0.00229373	0.00449824	0.00251938	0.00218669
	sam3270_1_45d	45d	0.138485	0.0136828	0.0816902	0.0773637	0.100341	0.0483068	0.0299495	0.0288421	0.0502236	0.0189192	0.0190774	0.0118428	0.00939868	0.0108657	0.00972642	0.00700877	0.00789458	0.00859419	0.0084907	0.00238016	0.00827944	0.00278234	0.00740271	0.00750331	0.00728343	0.000857366	0.00376477	0.00196587	0.00111594	0.000827553	0.000844343	0.000629209	0.00314334	0.00245774	0.000627097	0.00207752	0.000744625	0.00179689	0.0012989	0.000631497	0.000604535	0.000474265	0.000699431	0.000642479	0.000637798	0.000385107	0.000375357
	sam3270_1_55d	55d	0.0687408	0.00538195	0.173866	0.160851	0.0502039	0.099341	0.0149947	0.0148123	0.089199	0.00968655	0.00878098	0.0061123	0.0202938	0.00549348	0.00476076	0.00412482	0.00395404	0.00427469	0.00437351	0.00451158	0.00418323	0.00247021	0.00373092	0.00389802	0.00371562	0.0012544	0.00487197	0.0013999	0.00191376	0.00151643	0.00149773	0.000572627	0.00128368	0.00105684	0.000549481	0.00446336	0.000781817	0.00125114	0.00101377	0.00118825	0.00111244	0.000325305	0.00150743	0.000990936	0.0013945	0.000714199	0.000372857
	sam3270_1_65d	65d	0.0280297	0.0290005	0.232261	0.217209	0.0205171	0.134144	0.00617163	0.00600727	0.102313	0.00407846	0.00354355	0.00253227	0.0274236	0.00226362	0.00198812	0.00171924	0.00177929	0.00174532	0.0017861	0.00124146	0.00166516	0.00108626	0.00153312	0.00166707	0.00151596	0.000351316	0.00171995	0.000488059	0.000582401	0.000405818	0.000408933	0.000249804	0.000504345	0.000440921	0.0003349	0.00597259	0.000237509	0.000401536	0.000406337	0.000489487	0.000470897	0.000121853	0.00034872	0.000471449	0.000502658	0.000317187	0.000159615
D	samjc3274_0d	0d	0.0125029	0.00323856	0.00263412	7.13317e-05	0.00925115	1.30607e-05	0.002742	0.00260047	2.59959e-05	0.00702931	0.00163787	0.00132968	2.41121e-05	0.00117258	0.000901819	0.0103627	0.000878586	0.000785151	0.000811022	0.119522	0.00120749	0.0209712	0.000704401	0.00079884	0.000797835	0.0873026	0.022236	0.00156503	0.0402507	0.0349843	0.032534	0.0690639	0.0123067	0.0113483	0.0156125	0.00151944	0.0425359	0.00892827	0.00896971	0.0152472	0.015448	0.000249033	0.0173364	0.00911941	0.0156632	0.00882768	0.000848446
	samjc3274_5d	5d	0.0121594	0.0624052	0.000304023	3.81802e-05	0.00886241	1.67851e-05	0.00265275	0.00243336	3.53432e-05	0.00872233	0.0015629	0.00127638	1.89128e-05	0.00188324	0.000870697	0.0285903	0.00209991	0.000820223	0.00075001	0.0412096	0.00101774	0.0514378	0.000662302	0.000883936	0.000944929	0.0360003	0.0395437	0.00169009	0.0252786	0.0372279	0.0338281	0.0515396	0.00695742	0.00418244	0.00883794	0.000242438	0.0257707	0.00172189	0.00515196	0.0280921	0.0274103	0.0219555	0.0041575	0.0180017	0.00872033	0.0161525	0.0143768
	samjc3274_10d	10d	0.116763	0.0104318	0.00374078	7.91536e-05	0.0834602	1.37082e-05	0.0254377	0.0230814	3.03643e-05	0.0189574	0.0138682	0.0101318	2.40261e-05	0.00935354	0.00809445	0.0184227	0.00716045	0.00736526	0.00697244	0.0256801	0.00689484	0.0300578	0.00631217	0.00626839	0.00619417	0.0163081	0.0337549	0.00254677	0.0203882	0.0144169	0.0132487	0.0216361	0.00660748	0.00535105	0.00781115	0.00261995	0.00978991	0.00217886	0.00457536	0.012478	0.0121684	0.00277421	0.00232538	0.0103948	0.00620803	0.00710024	0.0056314
	samjc3274_15d	15d	0.209073	0.00671154	0.00116329	1.22964e-05	0.150205	1.06753e-06	0.0449461	0.0414533	1.8583e-06	0.0277331	0.0253344	0.0177683	4.42829e-06	0.0164453	0.0146161	0.00938706	0.0123645	0.0131094	0.0124365	0.000483513	0.0123038	0.00310953	0.011145	0.011131	0.011021	0.000304721	0.00309984	0.00253658	0.000501424	0.000217658	0.000204848	0.00045125	0.00142057	0.00531505	0.000291792	0.000367508	0.000211134	0.00225518	0.00144694	0.000216472	0.000185672	0.000191602	5.21905e-05	0.000305314	0.000135972	0.000112447	0.000115412
	samjc3274_25d	25d	0.209201	0.00604847	6.44165e-05	2.39191e-06	0.151341	3.71158e-07	0.0452855	0.0419655	1.52587e-06	0.0279053	0.0258557	0.0179191	5.77357e-07	0.0165162	0.0147535	0.00932131	0.0123617	0.012961	0.0128038	0.000553355	0.0122518	0.00294968	0.0113007	0.0111321	0.0111547	0.000275853	0.00255513	0.00262339	0.00031932	0.00017263	0.000158608	0.000366539	0.00157482	0.00474175	0.000104543	3.41878e-05	0.000169743	0.00219705	0.00141415	0.000141246	0.000119224	4.32605e-05	5.22508e-05	0.000220963	0.000125163	6.9819e-05	5.44778e-05
	samjc3274_35d	35d	0.206856	0.00464273	0.000488403	3.87519e-05	0.152068	3.81024e-06	0.0451015	0.0427372	8.83283e-06	0.0276432	0.0257665	0.0181238	1.38554e-05	0.0165619	0.0144624	0.00957678	0.0117876	0.0124605	0.0133855	0.000391935	0.0117666	0.00304066	0.0111844	0.0107367	0.0112603	0.000400811	0.00231628	0.0027855	0.00036154	0.000226449	0.00021714	0.000328287	0.00172526	0.00337224	0.000112402	0.000466235	0.000194625	0.00214668	0.00131371	0.000127383	9.69013e-05	6.46009e-05	9.79405e-05	0.000205103	9.27014e-05	5.62876e-05	5.56815e-05
	samjc3274_45d	45d	0.204513	0.00853946	0.000586232	8.89331e-06	0.150854	2.18057e-06	0.0442031	0.0416459	9.23536e-06	0.0271498	0.0254223	0.0175771	2.82192e-06	0.0163217	0.0144846	0.00936491	0.011701	0.0123554	0.0130536	0.000313019	0.011864	0.00286899	0.0108289	0.0105787	0.0110191	0.000284928	0.00215039	0.00268343	0.000262182	0.000126003	0.000121	0.000201468	0.00160306	0.00438799	7.089e-05	0.00024029	0.000127114	0.00213384	0.00129919	0.000141267	0.000114843	2.42428e-05	9.61589e-05	0.000155975	5.97733e-05	6.19111e-05	4.19439e-05
	samjc3274_55d	55d	0.167821	0.0258561	0.0402616	0.000634603	0.124316	3.77129e-05	0.0368124	0.0356856	3.21843e-05	0.0226646	0.0220512	0.0149919	0.000163686	0.0135938	0.0116668	0.00824668	0.00969467	0.009983	0.0112541	0.000617326	0.00944125	0.00280808	0.00913283	0.008651	0.00933171	0.000504681	0.00231909	0.00237043	0.000798091	0.000251847	0.000240938	0.000533311	0.00232482	0.00197519	0.000161859	0.0164677	0.000278404	0.00171855	0.00115123	0.0001858	0.000148778	0.000121185	0.000112151	0.000247849	0.000148926	8.70752e-05	0.00018659
	samjc3274_65d	65d	0.187241	0.0213482	0.0195433	0.000150789	0.138492	1.59091e-05	0.0408617	0.039108	5.2351e-05	0.0252825	0.0232546	0.0164537	9.0334e-05	0.0151205	0.0131656	0.00882012	0.0108816	0.0112795	0.0122818	0.000733411	0.0106124	0.00289491	0.01015	0.00957262	0.0104192	0.000634973	0.00200231	0.00261367	0.00071248	0.000556869	0.000499	0.00038341	0.0016548	0.00271415	0.000127472	0.00911384	0.000247337	0.00192769	0.00123952	0.000146264	0.000109127	0.000277067	0.000138708	0.000164013	0.000168935	7.02984e-05	0.000114098
[truncated: 9 more columns]

## Sheet: Sheet2
	A													B												C											D
Samples	sam3316_1_0d	sam3316_1_5d	sam3316_1_10d	sam3316_1_15d	sam3316_1_20d	sam3316_1_30d	sam3316_1_Fsh	sam3316_1_40d	sam3316_1_50d	sam3316_1_60d	sam3316_1_70d	sam3316_1_80d		sam3312_1_0d	sam3312_1_5d	sam3312_1_10d	sam3312_1_15d	sam3312_1_20d	sam3312_1_30d	sam3312_1_40d	sam3312_1_50d	sam3312_1_60d	sam3312_1_70d	sam3312_1_80d		sam3270_1_0d	sam3270_1_5d	sam3270_1_10d	sam3270_1_15d	sam3270_1_25d	sam3270_1_fsq	sam3270_1_35d	sam3270_1_45d	sam3270_1_55d	sam3270_1_65d		samjc3274_0d	samjc3274_5d	samjc3274_10d	samjc3274_15d	samjc3274_25d	samjc3274_35d	samjc3274_45d	samjc3274_55d	samjc3274_65d
NO.	0d	5d	10d	15d	20d	30d	HJJQ	40d	50d	60d	70d	80d		0d	5d	10d	15d	20d	30d	40d	50d	60d	70d	80d		0d	5d	10d	15d	25d	35d	HJJQ	45d	55d	65d		0d	5d	10d	15d	25d	35d	45d	55d	65d
Lactobacillus ozensis	0.000256161	0.000224181	0.0355856	0.140482	0.187302	0.181437	0.166446	0.15542	0.140825	0.0860613	0.107856	0.108581		0.000363111	0.000562792	0.0387637	0.115665	0.134277	0.092708	0.0829769	0.0859	0.0490907	0.0505787	0.0450106		0.000173866	0.00149137	0.0499518	0.158386	0.155788	0.140313	0.152934	0.138485	0.0687408	0.0280297		0.0125029	0.0121594	0.116763	0.209073	0.209201	0.206856	0.204513	0.167821	0.187241
Lactobacillus acetotolerans	0.000735984	0.00170691	0.0127395	0.0189692	0.0127687	0.0219749	0.0247424	0.0183378	0.0204182	0.0285542	0.0322819	0.016795		0.00081113	0.0142521	0.115117	0.191232	0.151556	0.427511	0.461519	0.429974	0.517159	0.370438	0.333935		0.000517097	0.0089795	0.00461476	0.00676053	0.00755815	0.00278079	0.00912876	0.0136828	0.00538195	0.0290005		0.00323856	0.0624052	0.0104318	0.00671154	0.00604847	0.00464273	0.00853946	0.0258561	0.0213482
Unclassified Pseudomonas	0.209303	0.192817	0.153075	0.0474284	0.0291695	0.0364056	0.0457084	0.0634658	0.0884211	0.164483	0.136703	0.139929		0.198241	0.137406	0.121993	0.0493982	0.0551221	0.031537	0.0276167	0.041417	0.0666972	0.114195	0.132819		0.158279	0.203877	0.202303	0.0736805	0.0786488	0.078482	0.0300714	0.0816902	0.173866	0.232261		0.00263412	0.000304023	0.00374078	0.00116329	6.44165e-05	0.000488403	0.000586232	0.0402616	0.0195433
Pseudomonas fluorescens	0.190421	0.174741	0.139838	0.0434286	0.0259883	0.0331807	0.0413531	0.0575458	0.0803769	0.149207	0.122204	0.128527		0.18751	0.130796	0.115054	0.0470826	0.0521242	0.0299125	0.0261601	0.0397272	0.063631	0.108896	0.126927		0.150402	0.195222	0.194205	0.0707156	0.0757628	0.0736622	0.027899	0.0773637	0.160851	0.217209		7.13317e-05	3.81802e-05	7.91536e-05	1.22964e-05	2.39191e-06	3.87519e-05	8.89331e-06	0.000634603	0.000150789
Lactobacillus kunkeei	0.000185367	0.000181726	0.0257938	0.101081	0.134204	0.131441	0.121202	0.114495	0.103592	0.0626735	0.078686	0.0791018		0.000283098	0.000442564	0.0279949	0.0834925	0.0965269	0.0666698	0.0602966	0.0630147	0.0360918	0.0372078	0.0330809		0.000147013	0.00108745	0.0356897	0.113931	0.112586	0.101087	0.110318	0.100341	0.0502039	0.0205171		0.00925115	0.00886241	0.0834602	0.150205	0.151341	0.152068	0.150854	0.124316	0.138492
Pseudomonas sp. Ag1	0.121546	0.109426	0.0878036	0.0271113	0.0160041	0.0206583	0.0253366	0.0356488	0.0503576	0.093905	0.0769783	0.0822616		0.124036	0.0870024	0.0762996	0.03115	0.0346765	0.0198942	0.0173221	0.026545	0.0421949	0.0726022	0.0839227		0.0935931	0.120651	0.120121	0.0435664	0.0466216	0.0458457	0.0174143	0.0483068	0.099341	0.134144		1.30607e-05	1.67851e-05	1.37082e-05	1.06753e-06	3.71158e-07	3.81024e-06	2.18057e-06	3.77129e-05	1.59091e-05
Lactobacillus fructivorans	5.87359e-05	5.55225e-05	0.00782715	0.0306817	0.0406079	0.0398258	0.0361024	0.0336394	0.0306749	0.0186194	0.0234591	0.0233912		7.83804e-05	0.000124822	0.00844856	0.0250027	0.029081	0.0200304	0.0179435	0.018618	0.0107741	0.0111538	0.00989978		3.91674e-05	0.000320344	0.0109152	0.0344059	0.0336974	0.0305116	0.0332645	0.0299495	0.0149947	0.00617163		0.002742	0.00265275	0.0254377	0.0449461	0.0452855	0.0451015	0.0442031	0.0368124	0.0408617
Lactobacillus apinorum	5.37679e-05	4.321e-05	0.00701363	0.0281216	0.0376815	0.0362748	0.0335724	0.0319009	0.0295674	0.0180298	0.0229206	0.0231904		7.25636e-05	0.000129488	0.00773053	0.0226416	0.0264164	0.0187044	0.0172091	0.0179499	0.0102461	0.0106522	0.00940732		3.68347e-05	0.000306143	0.0100797	0.0318997	0.03166	0.0289807	0.0310185	0.0288421	0.0148123	0.00600727		0.00260047	0.00243336	0.0230814	0.0414533	0.0419655	0.0427372	0.0416459	0.0356856	0.039108
Carnobacterium divergens	0.0347042	0.037602	0.0309263	0.0185069	0.00807929	0.00845504	0.0115771	0.0130943	0.0202221	0.032889	0.0273506	0.0240092		0.0289728	0.0234731	0.015334	0.00858627	0.0070825	0.00546731	0.00325342	0.00489928	0.00837151	0.0134913	0.0165842		0.00358485	0.00385027	0.00366577	0.0014016	0.00151627	0.0501847	0.0165591	0.0502236	0.089199	0.102313		2.59959e-05	3.53432e-05	3.03643e-05	1.8583e-06	1.52587e-06	8.83283e-06	9.23536e-06	3.21843e-05	5.2351e-05
Unclassified Lactobacillus	0.00500745	0.00174472	0.00612272	0.0193677	0.0247046	0.0238842	0.0226851	0.0214137	0.0193832	0.0120051	0.0149645	0.0148937		0.00272544	0.00285931	0.00820163	0.0163141	0.0183433	0.013607	0.0129732	0.0125767	0.00814834	0.0078523	0.00702308		0.00531076	0.00316102	0.00784921	0.02132	0.0211296	0.0192716	0.0219281	0.0189192	0.00968655	0.00407846		0.00702931	0.00872233	0.0189574	0.0277331	0.0279053	0.0276432	0.0271498	0.0226646	0.0252825
Lactobacillus diolivorans	9.83244e-05	6.1098e-05	0.00421876	0.0160492	0.0218317	0.0210121	0.0190108	0.0180649	0.0166148	0.00988077	0.0125268	0.0123294		9.98063e-05	0.000131967	0.00465311	0.0136148	0.0156358	0.0107236	0.00970332	0.00999889	0.00575479	0.00600009	0.00531763		0.000116743	0.000235229	0.00599268	0.0198916	0.0199087	0.0191963	0.0200685	0.0190774	0.00878098	0.00354355		0.00163787	0.0015629	0.0138682	0.0253344	0.0258557	0.0257665	0.0254223	0.0220512	0.0232546
Lactobacillus lindneri	0.000135843	0.000121325	0.00310936	0.0120919	0.0161266	0.0157164	0.0137019	0.0128405	0.0119931	0.00716331	0.00906975	0.0091369		0.000164544	0.000180817	0.00332743	0.00958197	0.0111944	0.00775198	0.006983	0.00735021	0.00433672	0.0045063	0.00392608		0.000205927	0.000246404	0.00442797	0.0135576	0.0131613	0.0121007	0.0130774	0.0118428	0.0061123	0.00253227		0.00132968	0.00127638	0.0101318	0.0177683	0.0179191	0.0181238	0.0175771	0.0149919	0.0164537
Pseudomonas syringae	0.0192012	0.0206251	0.0157628	0.0050768	0.00345402	0.00391744	0.00564976	0.00721489	0.0093842	0.0165471	0.0136695	0.0128263		0.0175927	0.0116648	0.0103879	0.00420354	0.00466504	0.00262099	0.00230726	0.00345494	0.005618	0.00944618	0.0112283		0.0166712	0.0221439	0.0225915	0.00830724	0.00889674	0.00900694	0.00338422	0.00939868	0.0202938	0.0274236		2.41121e-05	1.89128e-05	2.40261e-05	4.42829e-06	5.77357e-07	1.38554e-05	2.82192e-06	0.000163686	9.0334e-05
Lactobacillus parafarraginis	0.000113746	9.83259e-05	0.00294719	0.0111536	0.0146524	0.0142616	0.013031	0.0123333	0.0111837	0.00680644	0.00854504	0.0087736		0.000169985	0.000513214	0.00437106	0.00914551	0.0105161	0.00724653	0.00746734	0.00680392	0.00393807	0.00402611	0.00360775		0.000156561	0.000309728	0.00400512	0.012448	0.0122389	0.0110118	0.0121311	0.0108657	0.00549348	0.00226362		0.00117258	0.00188324	0.00935354	0.0164453	0.0165162	0.0165619	0.0163217	0.0135938	0.0151205
Lactobacillus farraginis	5.68211e-05	2.47993e-05	0.00249128	0.00970052	0.0132159	0.012671	0.0118331	0.0110116	0.00986223	0.00601868	0.00757	0.00753521		3.50682e-05	5.33701e-05	0.00280829	0.00833967	0.00954065	0.00659362	0.00594636	0.0061393	0.00349434	0.00361872	0.00319368		2.44118e-05	0.000111282	0.00342619	0.0110995	0.0110538	0.00991066	0.0106518	0.00972642	0.00476076	0.00198812		0.000901819	0.000870697	0.00809445	0.0146161	0.0147535	0.0144624	0.0144846	0.0116668	0.0131656
Lactobacillus brevis	0.00115448	0.00322025	0.00585288	0.00931266	0.00819836	0.00799732	0.00774937	0.00707064	0.00669494	0.00417441	0.00522809	0.00532392		0.00421103	0.0100164	0.00907106	0.00711876	0.00645529	0.00451638	0.00415758	0.00422049	0.00247986	0.00254195	0.00233248		0.0205837	0.0119123	0.00675614	0.00772216	0.00747481	0.00765973	0.0106051	0.00700877	0.00412482	0.00171924		0.0103627	0.0285903	0.0184227	0.00938706	0.00932131	0.00957678	0.00936491	0.00824668	0.00882012
Lactobacillus buchneri	0.000184281	7.96829e-05	0.00302191	0.00872977	0.0114626	0.010943	0.0101584	0.0092574	0.00827929	0.00530389	0.00646972	0.00645585		0.000105832	0.000699644	0.00506089	0.00732793	0.00837336	0.00603676	0.00732243	0.00548072	0.00421874	0.00383862	0.00342196		0.000310627	0.000405319	0.00316501	0.0094724	0.00923495	0.00820052	0.00912886	0.00789458	0.00395404	0.00177929		0.000878586	0.00209991	0.00716045	0.0123645	0.0123617	0.0117876	0.011701	0.00969467	0.0108816
Lactobacillus sunkii	2.73238e-05	2.47412e-05	0.00229348	0.00888307	0.0118609	0.0112906	0.0105107	0.00971069	0.00866256	0.00543916	0.0067099	0.00679133		4.93801e-05	7.7795e-05	0.00248679	0.00730662	0.00843692	0.00576336	0.0050962	0.00525111	0.00299776	0.00307938	0.00280561		6.64002e-05	0.000122457	0.00318305	0.00989734	0.00964903	0.00875527	0.00961253	0.00859419	0.00427469	0.00174532		0.000785151	0.000820223	0.00736526	0.0131094	0.012961	0.0124605	0.0123554	0.009983	0.0112795
Lactobacillus senioris	1.90439e-05	1.36483e-05	0.00207823	0.00830073	0.0109146	0.0110819	0.0102454	0.00982598	0.0091348	0.00560328	0.00704655	0.00710123		3.15949e-05	4.52771e-05	0.00231725	0.00691826	0.00798167	0.00560303	0.00521766	0.00550272	0.00318955	0.00332331	0.0029242		1.77935e-05	9.55444e-05	0.00302497	0.00950679	0.00946654	0.00854076	0.0093822	0.0084907	0.00437351	0.0017861		0.000811022	0.00075001	0.00697244	0.0124365	0.0128038	0.0133855	0.0130536	0.0112541	0.0122818
Weissella confusa	0.0663535	0.0195026	0.00496328	0.0029018	0.000309619	8.22027e-05	0.000645522	0.000197574	0.000227806	0.000311024	0.000169277	0.000134604		0.0453691	0.0199917	0.00905459	0.00250731	0.000848403	0.000329964	0.000147574	0.00042811	6.30077e-05	6.20274e-05	5.68054e-05		0.0261165	0.0154134	0.0055498	0.000730719	0.000415542	0.00461383	0.017709	0.00238016	0.00451158	0.00124146		0.119522	0.0412096	0.0256801	0.000483513	0.000553355	0.000391935	0.000313019	0.000617326	0.000733411
Lactobacillus sanfranciscensis	0.000199961	0.000167613	0.00220991	0.00828368	0.0110428	0.0106403	0.00986932	0.00922095	0.00807009	0.00499368	0.0061174	0.00626546		0.000374912	0.000252123	0.00243353	0.00695564	0.00802351	0.00548759	0.00484807	0.00504751	0.00281291	0.00291582	0.00258158		0.00023457	0.000230247	0.00291279	0.00927968	0.00919514	0.00860068	0.00964018	0.00827944	0.00418323	0.00166516		0.00120749	0.00101774	0.00689484	0.0123038	0.0122518	0.0117666	0.011864	0.00944125	0.0106124
Lactobacillus plantarum	0.00363215	0.00354682	0.0057637	0.00566575	0.00262563	0.00230918	0.00283208	0.00225888	0.00223149	0.00148688	0.001714	0.00173624		0.0176305	0.0171326	0.0126161	0.00537206	0.00316925	0.00254698	0.00240621	0.00225206	0.00176191	0.00148097	0.00127315		0.0488926	0.0234379	0.00963586	0.0031852	0.00285821	0.00389495	0.00790163	0.00278234	0.00247021	0.00108626		0.0209712	0.0514378	0.0300578	0.00310953	0.00294968	0.00304066	0.00286899	0.00280808	0.00289491
Lactobacillus rapi	6.55151e-05	2.69481e-05	0.00196615	0.00763772	0.0102545	0.0100923	0.00886879	0.00821435	0.00764046	0.00463263	0.00585903	0.005935		2.72427e-05	4.68811e-05	0.00215417	0.00621496	0.00719596	0.0050216	0.0044651	0.00464309	0.00271245	0.00276082	0.00245073		2.09399e-05	8.8048e-05	0.00276971	0.00858608	0.00845937	0.00774584	0.00827325	0.00740271	0.00373092	0.00153312		0.000704401	0.000662302	0.00631217	0.011145	0.0113007	0.0111844	0.0108289	0.00913283	0.01015
Lactobacillus malefermentans	0.000121405	0.000117492	0.00199188	0.00754981	0.0100645	0.00967178	0.00915152	0.00844799	0.00758378	0.00478962	0.00585115	0.0059196		0.000168645	0.000172213	0.00217222	0.00622584	0.00719661	0.00500501	0.00447389	0.00461333	0.00259288	0.00267667	0.00242114		0.000168279	0.000185548	0.00270918	0.00853995	0.0083729	0.00772116	0.00836734	0.00750331	0.00389802	0.00166707		0.00079884	0.000883936	0.00626839	0.011131	0.0111321	0.0107367	0.0105787	0.008651	0.00957262
Lactobacillus similis	3.48793e-05	3.81572e-05	0.00195311	0.00739634	0.00992495	0.009531	0.00867061	0.00819156	0.00752742	0.00457902	0.00577301	0.00583282		7.7669e-05	0.000258539	0.00275571	0.00615814	0.00703749	0.0049052	0.00461513	0.00466509	0.00266312	0.00275547	0.00241876		0.000161064	0.000188854	0.00262502	0.00824676	0.00822876	0.00746382	0.00808107	0.00728343	0.00371562	0.00151596		0.000797835	0.000944929	0.00619417	0.011021	0.0111547	0.0112603	0.0110191	0.00933171	0.0104192
Lichtheimia ramosa	0.0244564	0.0271173	0.00860541	0.00534584	0.000530792	0.000189054	0.000880582	0.000314606	0.000427901	0.000398922	0.000302662	0.00024948		0.0250204	0.0241714	0.007475	0.00267112	0.000889872	0.000327237	0.000257161	0.000322376	0.000161072	0.000121718	0.000121676		0.0307349	0.0181973	0.00556401	0.0008772	0.000668139	0.00146393	0.00531233	0.000857366	0.0012544	0.000351316		0.0873026	0.0360003	0.0163081	0.000304721	0.000275853	0.000400811	0.000284928	0.000504681	0.000634973
Lactobacillus crustorum	0.00106749	0.00865506	0.00910502	0.0100142	0.00277597	0.00218539	0.00276885	0.00189374	0.00202146	0.00136026	0.00161737	0.00154222		0.00583534	0.013098	0.00876124	0.00432154	0.00251084	0.00136441	0.00126994	0.00115108	0.000747647	0.000688815	0.000600225		0.0271155	0.0186975	0.00979988	0.0034845	0.00322505	0.00293192	0.00702625	0.00376477	0.00487197	0.00171995		0.022236	0.0395437	0.0337549	0.00309984	0.00255513	0.00231628	0.00215039	0.00231909	0.00200231
Lactobacillus panis	0.00190723	0.000521249	0.000986168	0.00205534	0.00229875	0.00217846	0.00205497	0.00197681	0.00182813	0.00112354	0.00141683	0.00145204		0.000312015	0.00122452	0.00188316	0.00160326	0.00276585	0.00271336	0.00166792	0.00122099	0.000881827	0.000960362	0.000683513		0.000882514	0.00106738	0.000882552	0.00196	0.00195484	0.0021529	0.00345495	0.00196587	0.0013999	0.000488059		0.00156503	0.00169009	0.00254677	0.00253658	0.00262339	0.0027855	0.00268343	0.00237043	0.00261367
Pichia kudriavzevii	0.021248	0.0127375	0.0125081	0.00490224	0.00111308	0.00026526	0.00133233	0.000688316	0.000678631	0.00050341	0.000547038	0.000591072		0.00789236	0.0201532	0.0177721	0.012769	0.00170242	0.000997771	0.000591541	0.000559107	0.000321987	0.00022931	0.000270156		0.0158802	0.0132711	0.00990238	0.00237657	0.00102122	0.00193954	0.0052631	0.00111594	0.00191376	0.000582401		0.0402507	0.0252786	0.0203882	0.000501424	0.00031932	0.00036154	0.000262182	0.000798091	0.00071248
Byssochlamys spectabilis	0.00841827	0.0183103	0.00882883	0.00471572	0.000363682	9.75103e-05	0.00143574	0.000268414	0.000431572	0.000351445	0.000269562	0.000264656		0.0149002	0.0347568	0.0115316	0.00331544	0.000987376	0.000349547	0.000258619	0.000290254	0.00012667	9.66876e-05	0.000119828		0.0145674	0.0120519	0.00358578	0.000372277	0.000230054	0.00179253	0.00506396	0.000827553	0.00151643	0.000405818		0.0349843	0.0372279	0.0144169	0.000217658	0.00017263	0.000226449	0.000126003	0.000251847	0.000556869
Rasamsonia emersonii	0.0137638	0.0200567	0.00894934	0.00458549	0.000397191	0.000120472	0.00330786	0.00053829	0.000925979	0.000665979	0.000629621	0.000648326		0.0134836	0.0308665	0.0101475	0.00294254	0.000897248	0.000328401	0.00023429	0.000266079	0.000118287	8.6633e-05	0.000110708		0.0132573	0.0113151	0.00339021	0.000355623	0.00021522	0.00175083	0.00512547	0.000844343	0.00149773	0.000408933		0.032534	0.0338281	0.0132487	0.000204848	0.000158608	0.00021714	0.000121	0.000240938	0.000499
Rhizopus delemar	0.00238276	0.013255	0.00537884	0.00392109	0.000353492	0.000143373	0.000447803	0.000161833	0.000289238	0.000195268	0.000188451	0.000182891		0.00667556	0.0109184	0.00294595	0.0011014	0.000455536	0.00014859	0.000119155	0.000144602	8.51632e-05	6.33727e-05	5.85357e-05		0.0353974	0.0212593	0.00699459	0.00110878	0.000865891	0.000888696	0.00261883	0.000629209	0.000572627	0.000249804		0.0690639	0.0515396	0.0216361	0.00045125	0.000366539	0.000328287	0.000201468	0.000533311	0.00038341
Unclassified Leuconostoc	0.000304392	0.0137296	0.0084588	0.00779165	0.00121789	0.000795359	0.00131477	0.000915068	0.00114054	0.000660843	0.000786198	0.000624367		0.0143745	0.0124454	0.00854824	0.00317724	0.00131581	0.000532384	0.000441797	0.000429909	0.00024075	0.000204492	0.000184552		0.00941309	0.00673961	0.00346104	0.00196994	0.00203428	0.00276398	0.00372224	0.00314334	0.00128368	0.000504345		0.0123067	0.00695742	0.00660748	0.00142057	0.00157482	0.00172526	0.00160306	0.00232482	0.0016548
Streptococcus pneumoniae	0.00612023	0.00184136	0.0016022	0.00375735	0.00419105	0.00448412	0.00423011	0.00343398	0.00212259	0.00123146	0.00105064	0.00111684		0.00429414	0.0019561	0.00185368	0.00345213	0.00369787	0.00182883	0.00121566	0.0013488	0.000674263	0.000668033	0.000634186		0.00239182	0.00146897	0.00142281	0.0035138	0.00314112	0.00263342	0.00445299	0.00245774	0.00105684	0.000440921		0.0113483	0.00418244	0.00535105	0.00531505	0.00474175	0.00337224	0.00438799	0.00197519	0.00271415
Leuconostoc citreum	0.000529089	0.0170774	0.010444	0.00920782	0.00086277	0.000331041	0.00103336	0.000298555	0.000589056	0.000456006	0.000491911	0.000405652		0.0184324	0.0154624	0.0104201	0.00357873	0.00123148	0.000377044	0.000250225	0.000211581	0.000134398	8.43317e-05	8.59266e-05		0.0118538	0.00851305	0.00398065	0.000607431	0.000511376	0.000482871	0.00216895	0.000627097	0.000549481	0.0003349		0.0156125	0.00883794	0.00781115	0.000291792	0.000104543	0.000112402	7.089e-05	0.000161859	0.000127472
Pseudomonas putida	0.00491943	0.00470861	0.0037092	0.00117137	0.000752227	0.000880214	0.00116356	0.00160103	0.00214937	0.00398579	0.00330741	0.00322857		0.00435511	0.00304428	0.00273466	0.00109305	0.00120575	0.000684332	0.000607334	0.000892277	0.00144307	0.00245323	0.00289957		0.00411448	0.00526398	0.00528515	0.00195148	0.00204202	0.00200397	0.000755243	0.00207752	0.00446336	0.00597259		0.00151944	0.000242438	0.00261995	0.000367508	3.41878e-05	0.000466235	0.00024029	0.0164677	0.00911384
Rhizopus microsporus	0.00623935	0.0108256	0.00334829	0.00243836	0.000207286	8.98866e-05	0.000318097	0.000136187	0.000180301	0.000135967	0.000110193	9.88722e-05		0.015384	0.0162398	0.00501931	0.00174981	0.000607215	0.000249268	0.000201958	0.000227736	0.000119721	9.23684e-05	9.7188e-05		0.0149392	0.00987451	0.00317301	0.000478737	0.000333338	0.001003	0.00424739	0.000744625	0.000781817	0.000237509		0.0425359	0.0257707	0.00978991	0.000211134	0.000169743	0.000194625	0.000127114	0.000278404	0.000247337
Lactobacillus pontis	0.00873767	0.00206322	0.00104029	0.00194705	0.00202456	0.00188569	0.00188777	0.00167569	0.00148304	0.000951694	0.00114383	0.00112365		0.00154216	0.00122708	0.00103439	0.0015525	0.00156862	0.00126626	0.00101957	0.001063	0.00064949	0.000630789	0.000560253		0.00254561	0.000902085	0.00111292	0.00172798	0.00165917	0.00236727	0.00322327	0.00179689	0.00125114	0.000401536		0.00892827	0.00172189	0.00217886	0.00225518	0.00219705	0.00214668	0.00213384	0.00171855	0.00192769
Weissella paramesenteroides	0.0049171	0.00180802	0.00131638	0.00169274	0.00131493	0.00113194	0.00133183	0.00108618	0.00137922	0.000699158	0.000790064	0.000775664		0.023339	0.0098497	0.00607556	0.00298177	0.00176189	0.000918472	0.000774079	0.000714654	0.000391819	0.00037659	0.000346317		0.00820123	0.00494219	0.00293512	0.0014692	0.00139285	0.00164628	0.00347011	0.0012989	0.00101377	0.000406337		0.00896971	0.00515196	0.00457536	0.00144694	0.00141415	0.00131371	0.00129919	0.00115123	0.00123952
Triticum urartu	0.00343587	0.0105709	0.00594085	0.00381351	0.000285688	7.6146e-05	0.000422951	0.000114678	0.000190306	0.000206352	0.000173634	0.000138743		0.00403761	0.0165234	0.00567984	0.00189031	0.000651659	0.000175754	0.000131675	0.000153223	8.32312e-05	6.74796e-05	0.000124843		0.0126635	0.0120833	0.00465187	0.000598072	0.000349115	0.000758817	0.00412484	0.000631497	0.00118825	0.000489487		0.0152472	0.0280921	0.012478	0.000216472	0.000141246	0.000127383	0.000141267	0.0001858	0.000146264
Aegilops tauschii	0.00330437	0.0103189	0.00575924	0.0036755	0.000256225	6.01755e-05	0.000396096	9.98036e-05	0.000167777	0.000190723	0.000152773	0.000123107		0.0040518	0.0159938	0.00537495	0.00180556	0.000619613	0.000161723	0.000115776	0.00013988	7.55656e-05	5.85578e-05	0.000112057		0.0121525	0.0116511	0.00446264	0.000556686	0.000320065	0.000707104	0.00393546	0.000604535	0.00111244	0.000470897		0.015448	0.0274103	0.0121684	0.000185672	0.000119224	9.69013e-05	0.000114843	0.000148778	0.000109127
Acetobacter pasteurianus	0.00143347	0.00246111	0.0206648	0.00124337	0.000239194	0.000278519	0.00239767	0.00612283	0.00205605	0.000666755	0.0026057	0.0029572		2.50667e-05	0.0139287	0.00996744	0.00188544	0.00313426	0.000672429	0.000101299	0.00011934	3.40279e-05	2.58801e-05	6.04419e-05		0.00899923	0.00660747	0.00102346	0.000271106	6.64593e-05	2.82596e-05	0.00305544	0.000474265	0.000325305	0.000121853		0.000249033	0.0219555	0.00277421	0.000191602	4.32605e-05	6.46009e-05	2.42428e-05	0.000121185	0.000277067
Lactobacillus fermentum	0.0346831	0.00748676	0.00210998	0.00149435	0.000158609	4.58021e-05	0.000341353	0.0001257	9.05466e-05	0.00019693	8.39025e-05	5.59663e-05		0.00803263	0.00344011	0.00207387	0.000557775	0.000230061	0.000131267	0.000111401	0.000113943	4.90164e-05	4.09267e-05	3.36668e-05		0.00383005	0.00183532	0.000677773	0.000110733	5.01291e-05	0.00107097	0.00490947	0.000699431	0.00150743	0.00034872		0.0173364	0.0041575	0.00232538	5.21905e-05	5.22508e-05	9.79405e-05	9.61589e-05	0.000112151	0.000138708
Pediococcus pentosaceus	0.0029149	0.00160986	0.00272508	0.00218927	0.000283883	0.000161302	0.000482545	0.000189869	0.000267861	0.000271675	0.000244866	0.000202849		0.00578772	0.00680659	0.00481422	0.0015152	0.000568257	0.000257647	0.000171583	0.00018497	0.000120219	0.000108088	0.000115986		0.010072	0.006177	0.0028547	0.000548809	0.000377449	0.000764274	0.00229373	0.000642479	0.000990936	0.000471449		0.00911941	0.0180017	0.0103948	0.000305314	0.000220963	0.000205103	0.000155975	0.000247849	0.000164013
Weissella cibaria	0.00661366	0.00231005	0.00104291	0.00072507	7.13564e-05	2.22984e-05	0.000156592	4.33029e-05	7.30562e-05	6.5508e-05	4.96666e-05	3.98248e-05		0.0154222	0.00642381	0.00371202	0.00100058	0.000371111	0.000155838	6.88252e-05	0.000135045	3.02574e-05	2.75441e-05	2.7127e-05		0.00631648	0.00406106	0.00158874	0.000239892	0.000137083	0.00143463	0.00449824	0.000637798	0.0013945	0.000502658		0.0156632	0.00872033	0.00620803	0.000135972	0.000125163	9.27014e-05	5.97733e-05	0.000148926	0.000168935
Oryza sativa	0.00217908	0.00656245	0.00365953	0.00230102	0.000166062	4.0107e-05	0.00025049	6.59174e-05	0.000108973	0.000135708	0.000107923	8.23169e-05		0.00256567	0.00978912	0.00350291	0.00109027	0.000373652	0.000100346	7.57255e-05	8.77809e-05	5.6495e-05	4.5069e-05	0.000111881		0.00765148	0.0072293	0.00274972	0.000341527	0.000201037	0.000459743	0.00251938	0.000385107	0.000714199	0.000317187		0.00882768	0.0161525	0.00710024	0.000112447	6.9819e-05	5.62876e-05	6.19111e-05	8.70752e-05	7.02984e-05
Staphylococcus xylosus	3.52933e-05	0.00107752	0.00804801	0.00628269	0.000623284	0.000312599	0.000830158	0.000245478	0.000564225	0.000373724	0.000484211	0.000467413		0.000581304	0.00496452	0.00373697	0.00129707	0.000443479	0.000196502	0.000134022	0.000122114	7.88686e-05	5.85224e-05	5.17026e-05		0.00700424	0.00422342	0.00192543	0.00039265	0.000223353	0.000178953	0.00218669	0.000375357	0.000372857	0.000159615		0.000848446	0.0143768	0.0056314	0.000115412	5.44778e-05	5.56815e-05	4.19439e-05	0.00018659	0.000114098
Lactobacillus reuteri	0.00073024	0.000239862	0.000369924	0.000905443	0.00109273	0.00103401	0.000975232	0.000899481	0.000822549	0.000533301	0.00065039	0.000680793		0.00019367	0.00031118	0.000812445	0.000826048	0.00101034	0.000984804	0.00106386	0.000789541	0.000901832	0.000658439	0.000604595		0.000308565	0.000233227	0.000369671	0.000902224	0.000919989	0.000906837	0.00117286	0.000841914	0.000492124	0.000207305		0.000954313	0.000651781	0.000803696	0.00111794	0.00114523	0.00113892	0.00110247	0.000943068	0.00109037
Aspergillus ruber	0.0019017	0.00964889	0.00383527	0.00224115	0.00017794	7.72308e-05	0.000695132	0.000125521	0.000261815	0.000154367	0.000172591	0.00015539		0.00753812	0.00947181	0.00281008	0.000840609	0.000276179	0.000107095	8.59337e-05	9.62142e-05	5.96423e-05	5.18665e-05	6.2788e-05		0.0041429	0.00193477	0.000477296	7.0305e-05	8.47739e-05	0.000332466	0.00135206	0.000183772	0.00045126	0.000127368		0.0109135	0.00455112	0.00199977	3.96173e-05	4.16109e-05	7.06193e-05	3.83524e-05	0.000123998	0.000301478
Lichtheimia corymbifera	0.00930444	0.00839493	0.00233571	0.00143574	0.000147837	5.78854e-05	0.000262259	9.2741e-05	0.00011178	0.000117198	8.03746e-05	6.86587e-05		0.0044894	0.0039919	0.0012299	0.000447382	0.00015636	5.95491e-05	4.6666e-05	5.45726e-05	2.91668e-05	2.18441e-05	2.35785e-05		0.00549141	0.00328818	0.000961674	0.000154938	0.000120167	0.000220656	0.000738776	0.000130235	0.000192276	5.64493e-05		0.0201782	0.00615835	0.00287437	5.61839e-05	5.47664e-05	8.20933e-05	7.55504e-05	9.31468e-05	0.000116435
Trichinella patagoniensis	0.00150007	0.00491885	0.00274824	0.00183598	0.000166469	7.78937e-05	0.000230271	8.92097e-05	0.000112499	0.000110178	9.33818e-05	7.96496e-05		0.0018618	0.00745461	0.00253363	0.000867359	0.000322327	9.81844e-05	7.52987e-05	8.43326e-05	4.6243e-05	3.67137e-05	6.26121e-05		0.00566962	0.00552672	0.00215107	0.000301332	0.000196288	0.000375542	0.00194113	0.000324812	0.000525495	0.000223753		0.00717286	0.0123151	0.00550132	0.000140638	0.000109162	9.01901e-05	9.53466e-05	0.000106623	9.15272e-05
Saccharomyces cerevisiae	0.0041998	0.00199561	0.00274467	0.00320242	0.000191623	0.000155486	0.000409211	0.000280434	0.000560806	0.000336924	0.000598422	0.00046962		0.000308835	0.0115224	0.00799401	0.00376352	0.00175662	0.000960931	0.000926775	0.00109498	0.000839012	0.000622787	0.000789733		0.000617511	0.000752482	0.000348641	0.000103786	0.000141279	0.000140973	0.000184375	6.62789e-05	0.000146405	6.96857e-05		0.000962727	0.00182839	0.00117013	4.63784e-05	3.60848e-05	0.000116472	0.000116511	0.000280576	0.000208857
Komagataeibacter europaeus	8.27995e-05	0.000337665	0.0343978	0.00011667	1.66819e-05	1.83208e-05	6.4571e-05	0.000113643	0.000122756	5.08028e-05	0.000165443	0.000107656		3.38965e-05	0.00230899	0.000900659	7.79584e-05	0.000199688	1.94839e-05	3.7596e-05	1.23688e-05	1.8759e-05	2.20565e-05	3.30803e-05		0.000143162	0.00144294	3.52378e-05	1.28461e-05	1.03446e-05	2.67418e-06	5.49397e-05	9.99639e-06	1.14855e-05	2.45911e-05		0.000173808	0.00767303	0.000128532	1.24941e-05	1.84754e-05	2.93562e-05	5.64383e-06	9.84286e-05	0.00349653
Wickerhamomyces ciferrii	0.000182314	0.00645344	0.00276306	0.00172289	0.000219019	0.000109835	0.000279098	9.81271e-05	0.000212223	0.000128208	0.000167744	0.000142744		0.001505	0.00294826	0.00135392	0.000654344	0.000194884	7.72375e-05	6.28853e-05	6.31933e-05	4.33139e-05	3.45895e-05	3.31096e-05		0.00645123	0.00307726	0.00127273	0.000338388	0.000303019	0.000172485	0.000282719	9.6796e-05	0.000123013	7.0075e-05		0.0106093	0.00743378	0.00448574	0.00013099	8.80469e-05	0.000102617	5.29751e-05	0.000209445	0.000198566
Acetobacter aceti	0.000105828	0.000311878	0.0125609	0.000131448	1.76717e-05	2.65773e-05	0.00022808	0.000441233	0.000171664	5.73426e-05	0.000183788	0.000211725		9.33199e-06	0.00772795	0.00261851	0.00020189	0.000861668	4.2592e-05	2.00962e-05	1.488e-05	1.14049e-05	7.541e-06	3.47812e-05		0.000567439	0.00103916	8.05125e-05	6.23416e-05	9.40125e-06	4.37265e-06	0.000270546	4.10415e-05	3.19352e-05	4.61327e-05		4.7094e-05	0.0045432	0.000329512	3.77986e-05	7.71184e-06	1.34657e-05	5.21627e-06	4.5907e-05	0.000174354
Others	0.168712	0.206384	0.236663	0.299226	0.305033	0.297912	0.297417	0.297041	0.269529	0.229527	0.23561	0.238935		0.158514	0.222694	0.234076	0.237413	0.245755	0.177519	0.185434	0.171418	0.130388	0.141256	0.142376		0.190793	0.1812	0.190708	0.276202	0.273612	0.261078	0.302024	0.25537	0.195238	0.150567		0.275077	0.306347	0.317597	0.326518	0.327314	0.331484	0.336851	0.370014	0.340879
