# Supplementary material for: Decoding the Formation and Elimination Mechanism of Ethyl Carbamate in Strong-Aroma Baijiu
Source: Foods. 2024 Nov 22;13(23):3743. doi: 10.3390/foods13233743 (PMC11640385; doi:10.3390/foods13233743)
Supplement: Supplementary file 1 [file foods-13-03743-s001.zip › Table S3 Changes in the coding gene abundance of key enzymes involved in the metabolic pathways of EC precursors during SAB fermentation_RPKM.xlsx]

## Sheet: Table S3 Changes in the coding 
		Functioin assemblies	starch and sucrose metabolism									glycolysis/gluconeogenesis							pyruvate metabolism					alcohol metabolism			arginine biosynthesis and metabolism
	Group_Arrange	#Enzyme	EC 2.4.1.1	EC 2.4.1.18	EC 2.4.1.25	EC 3.2.1.1	EC 3.2.1.10	EC 3.2.1.133	EC 3.2.1.20	EC 3.2.1.3	EC 3.2.1.68	EC 2.7.1.1	EC 2.7.1.199	EC 2.7.1.2	EC 5.1.3.3	EC 5.1.3.15	EC 5.3.1.9	EC 5.4.2.2	EC 1.2.1.3	EC 1.2.1.5	EC 1.2.7.11	EC 4.1.1.1	EC 6.2.1.13	EC 1.1.1.1	EC 1.1.1.2	EC 1.1.2.8	EC 2.1.3.3	EC 2.1.3.9	EC 2.7.2.2	EC 3.5.1.16	EC 3.5.1.5	EC 3.5.1.54	EC 3.5.3.1	EC 3.5.3.6	EC 4.3.2.1	EC 6.3.1.2	EC 6.3.4.5	EC 6.3.4.6
A	sam3316_1_0d	0d	141.28	85.3	88.7	90.65	67.55	43.25	192.21	38.47	46.22	187.56	20.68	255.03	347.18	148.74	258.91	362.8	610.08	32.58	2.31	43.86	0	663.72	41.51	1.83	426.94	0	281.8	257.95	291.78	59.53	62.41	185.97	340.54	627.51	68.75	59.81
	sam3316_1_5d	5d	104.7	68.18	82.42	139.62	86.95	31.84	230.36	53.11	41.74	217.7	18.45	210.87	359.09	137.07	204.36	320.31	582.52	46.91	5.03	55.36	0	649.69	45.07	2.5	354.98	0	177.6	218.67	247.38	54.62	60.44	117.08	315.4	564.35	78.88	54.6
	sam3316_1_10d	10d	86.61	62.81	57.87	76.89	136.36	30.03	139.29	31.04	73.07	91.39	28.21	348.34	300.74	98.62	266.45	387.99	474.85	21.24	13.12	47.48	0	703.95	25.11	48.03	503.44	0	287.7	204.23	244.89	52.58	48.04	265.34	261.9	624.11	48.45	49.7
	sam3316_1_15d	15d	32.84	22.91	25.33	36.23	326.38	20.65	101.61	17.37	13.18	51.51	19.33	632.67	160.6	38.99	439.84	638.81	169.84	11	13.32	22.32	0	739.43	18.25	1.44	821.35	0	610.49	56.9	75.62	19.94	30.01	694.79	94.13	825.48	34.16	19.58
	sam3316_1_20d	20d	10.32	2.81	6.14	6.52	439.03	7.44	19.18	1.98	6.03	8.31	2.59	793.79	37	16.29	508.97	721.18	65.01	1.23	1.29	2.91	0	773.75	2.17	0.19	1049.9	0	812.14	33.58	29.19	5.82	2.75	921.89	38.81	936.65	3.93	6.62
	sam3316_1_30d	30d	14.13	2.23	7.82	7.81	451.59	6.33	21.21	1.11	8.09	5.29	3.11	713.16	36.06	20.92	474.13	699.4	74.87	0.59	1.27	1.9	0	713.52	1.36	0.24	1106.06	0	722.6	43.65	42.05	7.2	1.29	934.99	47.36	945.46	3.22	8
	sam3316_1_Fsh	HJJQ	21.87	8.81	13.52	20.1	399.77	14.04	47.32	3.64	12.25	17.05	7.12	661.44	64.17	27.22	474.72	674.66	112.88	5.21	6.57	8.64	0.05	715.19	4.49	1.51	1131.57	0	673.55	55.18	55.16	10.22	7.31	959.15	67.82	969.49	12.72	10.33
	sam3316_1_40d	40d	41.68	14.29	23.75	23.07	563.99	12.78	34.88	2.02	17.73	6.79	5.2	657.22	66.43	34.76	458.52	632.68	148.28	0.82	37.57	6.11	0.19	673.74	2.11	4.12	1114.49	1.01	631.42	78.63	71.27	14.2	3.61	910.73	94.85	959.27	17.56	16.15
	sam3316_1_50d	50d	35.64	6.72	20.5	20.82	544.91	11.44	36.47	3.2	21.92	9.73	7.69	605.67	91.09	50.79	416.32	549.77	194.49	1.42	2.84	5.05	0	665.48	2.85	0.89	1119.08	0	588.98	106.12	102.31	18.64	4.6	827.14	120.42	918.82	9.99	20.74
	sam3316_1_60d	60d	75.86	18.26	42.92	42.58	237.47	24.03	60.89	1.99	35.55	7.08	16.12	500.71	164.28	95.36	353.62	470.12	354.38	1.12	23.42	3.91	0	650.78	2.33	0.43	896.17	0	471.24	199.75	197.08	34.06	3.43	594.17	220.63	855.02	25.47	35.83
	sam3316_1_70d	70d	49.43	8.22	27.23	26.03	299.26	19.98	48.79	1.69	29.91	9.01	8.64	545.2	135.24	78.06	387.24	475.11	295.79	1.58	3.6	4.95	0	670.19	2.41	1.21	1033.34	0.03	530.49	168.43	164.59	27.19	2.93	701.82	175.65	880.76	11.89	26.29
	sam3316_1_80d	80d	57.17	7.83	33.41	33.51	239.37	14.38	35.85	2.25	35.9	3.82	10.89	537.68	130.4	85.79	360.47	466.86	306.98	1.04	5.06	4.37	0	640.13	1.82	1.01	1015.06	0	511.27	167.85	186.01	33.2	3.94	675.32	188.18	881.45	13.6	33.99
B	sam3312_1_0d	0d	131.6	69.56	69.88	112.86	102.72	46.83	207.05	39.61	48.94	165.14	13.77	257.82	466.77	167.29	259.78	341.31	577.86	21.1	2.43	25.67	0	722.69	20	0.04	389.06	0	228.69	270.83	301.03	45.9	38.97	177.69	399.79	588.63	94	56.98
	sam3312_1_5d	5d	108.9	89.74	69.84	170.11	122.1	41.97	275.09	61.06	45.26	211.19	27.8	197.26	362.07	136.44	222.57	298.68	496.95	47.94	11.6	68.5	0.11	728.64	45.57	17.3	307.74	0	174.09	191.21	271.3	52.91	71.11	118.18	309.1	482.65	83.32	55.39
	sam3312_1_10d	10d	82.64	56	58.1	77.08	192.55	76.12	226.31	26.23	43.23	96.31	20.62	358.07	309.69	107.42	348.89	415.88	369.7	23.58	15.39	40.36	0.62	742.51	34.62	12.22	464.22	0.15	305.53	172.91	188.19	52.93	48.88	290.36	256.07	626.6	67.99	52.8
	sam3312_1_15d	15d	30.05	17.47	21.69	27.37	268	13.66	153.67	10.59	14.13	35.66	6.98	523.88	109.8	43.73	485.14	612.42	145.63	11.21	2.36	14.01	0	733.18	15.85	2.55	774.41	0	559.33	69.97	77.13	20.25	16.76	638.33	102.68	830.56	18.82	21.24
	sam3312_1_20d	20d	25.96	11.33	14.51	19.78	302.55	21.93	117.33	3.39	16.88	19.63	4.53	588.06	71.29	38.27	495.8	640.18	132.61	3.25	1.86	6.07	0	732.58	4.87	2.95	894.67	0	598.74	76.51	84.71	15.73	5.68	742.11	96.55	893.55	9.14	17.28
	sam3312_1_30d	30d	15.59	5.09	8.89	9.83	204.59	26.2	276.02	1.21	8.99	6.43	4.15	410.66	55.81	21.97	553.48	623.4	75.84	1.23	0.96	3.47	0	647.12	2.92	1.05	679.35	0	430.43	44	47.18	8.95	2.18	547.56	54.86	845.6	4.9	8.32
	sam3312_1_40d	40d	18.99	5.91	11.82	8.76	205.63	98.84	359.14	4.73	7.31	6.9	4.15	380.07	66.15	20.63	553.67	580.52	73.97	0.97	7.93	2.1	0	612.14	2.35	0.15	658.8	2.81	393.13	42.14	38.41	8.42	8.7	516.24	56.63	830.78	14.02	8.66
	sam3312_1_50d	50d	20.42	4.14	10.19	11.58	213.47	22.33	302.45	1.21	12.62	4.77	2.52	375.43	57.12	29.19	532.02	571.3	101.63	1.24	0.87	2.29	0	612.26	3.36	0.15	715.9	0	379.99	55.77	62.31	10.66	2.61	533.03	71.57	843.04	3.76	14.25
	sam3312_1_60d	60d	30.12	2.59	15.67	17.62	114.79	112.29	421.52	0.53	18.38	2.95	3.39	248.62	86.44	45.36	497.55	516.91	158.68	0.43	0.66	1.71	0	568.48	1.99	0	475.93	0.03	291.7	90.12	99.92	15.94	1.96	337.64	109.86	755.38	3.35	18.57
	sam3312_1_70d	70d	51.67	6.44	24.56	27.66	123.46	64.64	300.04	2.16	33.16	2.39	4.35	297.49	138.16	81.69	432.1	484.81	266.55	0.71	1.4	1.56	0	570.85	0.69	0.19	566.83	0.32	300.73	156.58	178.07	27.68	2.74	380.46	187.95	775.46	5.05	34.51
	sam3312_1_80d	80d	59.15	6.42	32.31	32.83	108.43	56.75	264.79	0.58	37.11	3.16	5.44	298.11	149.28	94.23	407.42	468.99	314.5	0.21	0.81	1.33	0	575.53	1.31	0.04	543.61	0.03	298.3	187	184.45	30.85	1.51	349.78	221.8	757.29	7.69	39.1
C	sam3270_1_0d	0d	90.06	93.95	84.55	121.71	138.14	41.11	241.81	63.71	53.31	212.89	25.08	231.92	482.33	105.48	240.78	309.99	546.78	41.76	9.98	50.17	0	722.98	30.63	11.79	371.73	0	180.16	200.91	220.86	51.17	86.72	132.8	285.96	540.22	89.51	43.93
	sam3270_1_5d	5d	90.16	65.14	76.74	106.48	87.42	27.55	173.2	43.93	56.53	147.89	16.71	227.25	383	116.64	196.46	289.27	575.37	29.46	7.39	38.12	0	677.13	25.31	8.29	382.96	0.04	171.94	248.08	243.73	60.42	57.99	121.26	309.25	552.56	60.59	48.56
	sam3270_1_10d	10d	69.91	26.52	57.42	63.35	302.92	14.34	63.55	17.07	51.57	55.84	10.34	393.34	275.02	105.04	245.04	377.3	510.89	13.47	4.88	12.6	0	692.11	14.57	1.51	612.97	0.08	322.03	254.75	229.58	54.49	24.51	354	285.56	700.62	31.58	46.86
	sam3270_1_15d	15d	23.12	5.69	17.23	18.19	1296.19	4.62	13.72	3.23	18.23	10.73	3.23	678.37	77.69	34.63	435.57	641.27	171.72	2.33	0.74	3.42	0	696.94	2.81	0.46	1090.72	0	641.38	86.81	77.46	17.8	5.48	897.69	95.79	930.69	6.16	15.17
	sam3270_1_25d	25d	22.74	4.58	17.62	18.04	1379.89	2.95	11.25	2.22	19.7	7.12	2.06	673.43	86.38	39.86	430.2	603.5	183.75	1.09	0.89	2.22	0	727.5	1.88	0.15	1138.01	0	663.26	98.88	79.56	19.01	4.52	909.41	103.66	949.82	4.47	15.62
	sam3270_1_fsq	35d	29.06	7.78	17.23	22.96	2011.85	20.85	54.01	3.99	18.21	14.48	5.54	636.59	118	42.71	424.02	570.89	179.79	4	0.77	3.92	0	723.55	3.04	0.07	1110.3	0	638.86	96.22	90.98	18.11	7.36	877.93	110.05	898.33	11.39	15.93
	sam3270_1_35d	HJJQ	32.82	24.72	13.77	30.39	1772.78	20.02	88.5	9.65	9.1	44.16	15.87	652.59	128.22	21.67	453.42	629.12	119.88	7.95	19.69	10.93	0.09	751.61	10.17	2.1	1064.32	0.42	639.66	41.41	59.7	7.69	28.19	858.21	73.57	861.69	31.29	7.29
	sam3270_1_45d	45d	28.61	5.86	17.59	20.49	2229.36	22.17	56.55	2.85	18.57	9.31	4.08	602.41	111.99	43.48	401.86	571.48	185.79	1.52	4.16	3.93	0.05	680.25	1.71	0.37	1104.45	0	623.42	95.96	89.2	19.83	5.62	845.86	112.52	893.45	8.72	17.18
	sam3270_1_55d	55d	54.75	11.33	32.45	36.37	730.96	34.75	88.36	2.75	36.04	12.85	5.97	452.74	235.87	96.85	288.2	396.98	383.51	2.85	2.01	4.1	0	644.77	2.81	0.44	804.94	0.03	480.8	215.87	205.12	34.57	11.98	498.57	232.54	755.1	14.84	30.27
	sam3270_1_65d	65d	74.12	9.27	45.95	44.9	241.19	42.28	104.01	1.28	50.77	4.11	3.88	347.2	288.62	122.61	225.27	332.93	502.68	1.27	7.03	1.48	0	622.62	2.2	0.15	591.33	0.16	387.1	300.02	283.96	51.07	5.77	303.56	312.18	708.73	16.49	42.73
D	samjc3274_0d	0d	113.07	169.1	97.21	178.35	207.31	61.63	404.61	124.57	5.35	458.84	12.92	161.18	380.34	69.18	298.41	391.48	423.09	74.67	6.73	78.74	0	616.8	59.4	4.04	342.84	0	193.72	17.03	92.69	27.17	119.65	209.92	144.23	487.5	113.61	31.63
	samjc3274_5d	5d	91.02	140.63	76.48	148.39	170.59	72.04	372.62	92.37	24.08	284.21	38.32	183.3	372.13	74.1	269.61	335.89	298.88	59.93	30.57	78.44	0	713.99	53.67	20	261.95	0.18	151.52	31.43	115.35	35.09	117.02	141.27	131.12	379.4	107.3	38.9
	samjc3274_10d	10d	45.91	65.04	37.23	64.3	491.8	30.2	171.1	41.59	8.51	138.26	16.44	490.85	220.14	37.58	408.57	542.08	144.88	31.93	13.23	41.08	0	697.02	32.74	5.42	731.5	0.43	440.41	12.39	45.62	18.21	77.59	581.07	73.33	681.89	57.34	22.28
	samjc3274_15d	15d	1.96	2.79	2.03	1.75	1039.16	2.54	5.4	1.06	0.63	3.33	0.6	786.61	7.88	1.33	531.98	763.53	4.06	1.1	1.34	1.2	0	718.28	0.53	1.18	1227	0	759.16	1.88	3.9	1.51	2.29	1086.81	4.14	1022.95	2.44	2.12
	samjc3274_25d	25d	1.09	1.13	1.05	0.39	1289.44	1.71	5.33	1.32	0.06	2.69	0.36	745.22	4.19	0.57	518.63	730.24	2.97	0.6	0.57	0.48	0	704.17	0.91	0.25	1332.97	0	755.86	0.6	1.35	0.61	1.82	1150.26	1.31	1037	1.14	1.46
	samjc3274_35d	35d	2.8	5.19	3.34	2.96	1394.01	1.5	4.89	0.65	1.94	2.94	0.68	752.07	5.38	2	495.4	651.15	5.12	1.07	1.09	1.37	0	664.78	1.4	1.78	1511.51	0.12	713.71	2.39	3.1	2.69	1.94	1168.33	2.26	1086.71	1.9	4.7
	samjc3274_45d	45d	9.61	7.74	4.41	5.48	1369.51	3.53	11.18	1.51	0.2	3.41	1.36	738.38	9.82	0.75	505.69	674.38	5.47	0.39	21.91	1.53	0	677.41	1.14	0.32	1399.56	0.51	720.99	2.67	0.45	0.44	1.92	1113.59	7.02	1052.5	6.81	0.7
	samjc3274_55d	55d	46.77	30.05	45.05	22.48	1764.09	10.39	37.61	1.19	16.1	5.1	4.79	666.75	60.52	23.55	454.19	562.74	50.13	1.29	43.08	5.01	0.45	611.7	3.26	22.7	1338.46	3.37	593.53	34.39	46.93	20.95	7.74	973.61	41.71	1049	35.78	57.37
	samjc3274_65d	65d	20.45	18.55	14.57	16.22	1197.15	12.18	33.24	2.11	6.05	6.24	1.64	695.01	35.72	11.46	473.49	604.22	37.65	1.66	15.8	3.34	0	663.56	3.1	12.67	1379.61	0.49	669.99	17.87	26.54	4.03	4.9	1046.72	23.12	1050.71	20.06	13.57
		Description	glycogen phosphorylase	1,4-alpha-glucan branching enzyme	4-alpha-glucanotransferase	alpha-amylase	oligo-1,6-glucosidase	glucan 1,4-alpha-maltohydrolase	alpha-glucosidase	glucan 1,4-alpha-glucosidase	isoamylase	hexokinase	protein-Npi-phosphohistidine---D-glucose phosphotransferase	glucokinase	aldose 1-epimerase	glucose-6-phosphate 1-epimerase	glucose-6-phosphate isomerase	phosphoglucomutase (alpha-D-glucose-1,6-bisphosphate-dependent)	aldehyde dehydrogenase (NAD+)	aldehyde dehydrogenase [NAD(P)+]	2-oxoacid oxidoreductase (ferredoxin)	pyruvate decarboxylase	acetate---CoA ligase (ADP-forming)	alcohol dehydrogenase	alcohol dehydrogenase (NADP+)	alcohol dehydrogenase (cytochrome c)	ornithine carbamoyltransferase	N-acetylornithine carbamoyltransferase	carbamate kinase	acetylornithine deacetylase	urease	allophanate hydrolase	arginase	arginine deiminase	argininosuccinate lyase	glutamine synthetase	argininosuccinate synthase	urea carboxylase
