# Supplementary material for: Decoding the Formation and Elimination Mechanism of Ethyl Carbamate in Strong-Aroma Baijiu
Source: Foods. 2024 Nov 22;13(23):3743. doi: 10.3390/foods13233743 (PMC11640385; doi:10.3390/foods13233743)
Supplement: Supplementary file 1 [file foods-13-03743-s001.zip › Table S4 Changes in the functional contributions of microbes to coding genes of key enzymes involved in the metabolic pathways of EC precursors during SAB fermentation.xlsx]

## Sheet: Function_taxon_abundance
	Enzyme	Species	sam3316_1_0d	sam3316_1_5d	sam3316_1_10d	sam3316_1_15d	sam3316_1_20d	sam3316_1_30d	sam3316_1_Fsh	sam3316_1_40d	sam3316_1_50d	sam3316_1_60d	sam3316_1_70d	sam3316_1_80d	sam3312_1_0d	sam3312_1_5d	sam3312_1_10d	sam3312_1_15d	sam3312_1_20d	sam3312_1_30d	sam3312_1_40d	sam3312_1_50d	sam3312_1_60d	sam3312_1_70d	sam3312_1_80d	sam3270_1_0d	sam3270_1_5d	sam3270_1_10d	sam3270_1_15d	sam3270_1_25d	sam3270_1_30d	sam3270_1_Fsq	sam3270_1_35d	sam3270_1_45d	sam3270_1_55d	sam3270_1_65d	samjc3274_0d	samjc3274_5d	samjc3274_10d	samjc3274_15d	samjc3274_25d	samjc3274_35d	samjc3274_45d	samjc3274_55d	samjc3274_65d		Total	Group_Arrange
淀粉降解	2.4.1.18	Lactobacillus plantarum	0.74	0.65	1.09	0.72	0.11	0.01	0.15	0.05	0.07	0.07	0.08	0.02	4.29	3.32	2.29	0.89	0.2	0.05	0.14	0.06	0.03	0	0	12.44	4.77	1.51	0.38	0.14	0	0.39	1.25	0.1	0.31	0.12	3.71	10.42	5.97	0.24	0	0.08	0.02	0	0.05		56.92	1.32
	2.4.1.18	Weissella cibaria	1.87	0.67	0.2	0.06	0	0	0.07	0.02	0.02	0.02	0.03	0	6.18	2.29	1.25	0.39	0.09	0.12	0.04	0	0	0	0	2.27	1.02	0.74	0.07	0	0.1	0.61	1.94	0.14	0.38	0.15	3.84	2.72	1.51	0	0.06	0.04	0.02	0.05	0.16		29.13	0.68
	3.2.1.1	Pseudomonas sp. Ag1	34.07	32.63	26.84	7.38	4.05	6.2	8.03	11.55	15.56	29.1	20.07	26.73	41.27	26.15	22.89	9.51	10.91	6.25	4.97	9.16	15.44	25.75	29.68	30.19	39.9	41.32	14.54	15.59	12.87	14.72	5.32	15.84	28.97	40.19	0	0	0	0	0	0	0	0	0		683.64	15.9
	3.2.1.133	Lactobacillus plantarum	0.81	0.74	1.37	0.92	0	0.05	0.12	0.1	0.12	0.02	0.08	0.03	5.05	4.27	3.28	0.88	0.12	0.16	0.06	0.02	0.05	0	0	13.48	5.95	2.54	0.2	0.17	0.04	0.56	1.64	0.26	0.5	0.18	4.5	9.92	5.95	0.21	0.02	0.02	0	0.1	0.03		64.53	1.5
	3.2.1.68	Acetobacter pasteurianus	0.07	0.31	3.84	0.02	0.04	0	0.08	0.09	0.05	0.02	0.01	0.06	0	1.26	0.78	0.11	1.15	0.07	0	0	0.01	0.02	0.01	0.98	0.61	0.06	0.05	0	0.09	0.02	0.4	0.05	0.11	0	0	3.84	0.17	0.03	0	0	0	0	0		14.41	0.34
	3.2.1.3	Aspergillus oryzae	0.09	0.75	1.09	0.39	0	0.06	0.13	0	0	0.07	0.11	0.08	0.08	0.38	0.08	0.07	0	0.06	0	0	0	0	0	1.29	0.72	0.08	0	0.06	0	0.08	0.14	0.07	0	0	1.66	0.94	0.61	0	0	0	0	0	0		9.1	0.21
	3.2.1.10	Lactobacillus fermentum	18.2	4.67	1.22	1.07	0.14	0	0.2	0.12	0.04	0.19	0.02	0.03	4.82	1.79	0.81	0.27	0.17	0.04	0	0.02	0.02	0.02	0	1.88	0.96	0.12	0.06	0.04	0.78	0.65	2.7	0.54	1.04	0.17	7.65	1.03	0.69	0.06	0.02	0.07	0.11	0.05	0.05		52.51	1.22
	3.2.1.10	Lactobacillus plantarum	1.53	1.9	3.36	2.24	0.16	0.11	0.39	0.18	0.24	0.17	0.12	0.03	10.69	8.34	6.26	1.73	0.55	0.11	0.16	0.13	0.07	0.06	0.03	26.54	12.47	5	0.41	0.41	0.09	1.29	2.82	0.45	0.73	0.32	10.36	22.84	13.21	0.32	0.11	0.02	0.11	0.13	0.16		136.35	3.17
	3.2.1.10	Leuconostoc citreum	0.17	12.44	8.6	6.4	0.77	0.45	0.73	0.11	0.44	0.24	0.35	0.37	14.94	11.56	8.75	3.12	0.82	0.31	0.16	0.1	0.03	0.02	0	9	6.19	3.16	0.62	0.24	0.02	0.23	1.23	0.4	0.35	0.27	10.61	5.13	6	0.33	0.11	0.11	0	0.08	0.05		115.02	2.67
	3.2.1.10	Saccharomyces cerevisiae	5.59	1.64	2.82	2.78	0.33	0.15	0.25	0.12	0.64	0.28	0.57	0.5	0.37	13.41	8.88	3.71	2.33	1.3	1.36	1.29	1.1	0.72	1.12	1.04	0.82	0.31	0.08	0.03	0.85	0.04	0.14	0.07	0.12	0.05	1.02	0.83	0.93	0.03	0	0	0.04	0.16	0.08		57.9	1.35
	3.2.1.20	Lactobacillus brevis	0.21	0.7	2.09	1.44	0.24	0.02	0.19	0.04	0.08	0.03	0.03	0.06	2.21	4.39	3.24	1.03	0.46	0.17	0.13	0.03	0	0	0	11.87	5.8	2.35	0.55	0.16	0	0.87	1.74	0.11	0.21	0.17	3.3	13.02	5.81	0.12	0.01	0.08	0	0.02	0.05		63.03	1.47
	3.2.1.20	Lactobacillus plantarum	2.18	4.19	4.79	4.92	0.4	0.07	0.69	0.31	0.31	0.42	0.33	0.1	13.38	13.28	9.83	3.14	1.01	0.37	0.37	0.33	0.11	0.05	0.12	39.24	20.58	8.26	1.32	0.86	0.38	1.76	6.35	1.16	2.42	0.81	16.07	38.77	25.33	0.5	0.24	0.24	0.09	0.38	0.23		225.69	5.25
	2.4.1.25	Aspergillus oryzae	0.11	1.84	0.75	0.4	0.05	0.03	0.05	0	0	0	0.02	0	0.08	1.02	0.21	0.07	0	0	0	0	0	0	0	2.29	0.63	0.3	0.02	0.06	0.06	0	0.05	0.06	0.03	0.02	1.59	0.72	0.74	0	0	0.04	0	0	0		11.23	0.26
	2.4.1.1	Lactobacillus plantarum	0.65	0.34	0.76	0.73	0.04	0	0.14	0.05	0.07	0.07	0	0.05	3.36	3.22	1.76	0.72	0.32	0.08	0.06	0.04	0.04	0.01	0	9.82	4.53	1.92	0.23	0.19	0.02	0.54	1.03	0.11	0.25	0.05	2.9	7.96	4.09	0.07	0.03	0.03	0	0.02	0.04		46.38	1.08
	2.4.1.1	Pantoea agglomerans	0.74	0.65	1.72	0.19	0.22	0	0.1	0.09	0	0.19	0	0	0.57	3.68	1.77	0.91	0.24	0	0	0	0	0	0	2.18	1.09	1.08	0.27	0.08	0	0.23	0.12	0	0	0.12	2.08	6.88	2.21	0	0.1	0.08	0.17	0	0		27.74	0.65
	2.4.1.1	Weissella cibaria	1.87	0.47	0.2	0.16	0	0	0	0	0.01	0	0	0	5.03	1.59	1.03	0.34	0.08	0.01	0.06	0.03	0.01	0.01	0	1.72	1.26	0.45	0.06	0.02	0.08	0.43	1.03	0.24	0.62	0.1	2.44	2.12	1.2	0.07	0.03	0	0.02	0.09	0.06		22.96	0.53
葡萄糖利用	5.1.3.3	Komagataeibacter europaeus	0	0.11	13.42	0	0	0	0	0.04	0.07	0.08	0	0	0	0.9	0.44	0	0	0	0	0	0.03	0	0.06	0	0.7	0	0	0	0	0	0	0	0.07	0	0	2.55	0	0	0	0	0	0.05	1.49		20.02	0.47
	5.1.3.3	Lactobacillus fermentum	25.8	5.17	0.78	0.95	0.1	0.05	0.3	0.09	0.03	0.24	0.03	0.04	4.74	2.2	0.98	0.58	0.11	0.06	0.1	0.1	0	0.03	0	3.37	1	0.43	0.03	0	1.33	0.83	4.53	0.37	1.02	0.36	9.6	2.19	1.77	0.14	0	0	0.04	0.09	0		69.57	1.62
	5.1.3.3	Lactobacillus plantarum	3.9	3.8	5.54	4.39	0.46	0.05	0.89	0.35	0.58	0.27	0.25	0.17	19.46	17.44	13.2	4.59	1.39	0.28	0.26	0.17	0.14	0.1	0.03	55.48	27.01	10.52	1.14	0.9	0.33	2.39	5.43	1.51	1.74	0.73	20.65	52.87	30.97	0.41	0.22	0.26	0.07	0.3	0.13		290.77	6.76
	5.1.3.3	Lactobacillus sanfranciscensis	5.89	47.44	31.83	30.49	3.16	1.1	3.87	1.22	2.21	2.17	2.41	1.64	57.74	47.14	37.43	10.15	3.39	1.35	2.48	0.78	0.57	0.42	0.11	42.02	29.77	16.66	1.88	1.91	0.57	2.91	11.16	2.17	2.49	1.83	40.4	37.01	28.59	1.19	0.25	0.26	0.29	0.63	0.55		517.54	12.04
	5.1.3.3	Pediococcus pentosaceus	2.46	0.97	2.3	1.4	0.11	0.03	0.43	0.07	0.1	0.1	0.11	0.04	3.71	4.93	4.88	0.9	0.23	0.13	0	0.11	0.03	0.14	0.03	7.68	4.48	1.89	0.29	0.3	0.26	0.4	1.71	0.23	0.43	0.13	5.57	12.84	5.62	0.25	0.11	0.23	0.08	0.13	0.09		65.92	1.53
	5.1.3.3	Weissella cibaria	4.84	1.41	0.24	0.19	0.1	0	0.18	0	0	0	0	0	13.1	3.95	2.6	0.85	0.29	0	0.13	0.13	0	0	0.04	5.13	2.76	1.42	0.33	0.19	0.19	1.21	3.93	0.77	1.54	0.28	8.35	4.12	4.07	0.18	0.09	0	0	0.17	0.06		62.83	1.46
	5.1.3.3	unclassified f Lactobacillaceae	1.93	3.75	6.04	4.54	0.34	0.13	0.36	0.26	0.49	0.2	0.14	0.13	13.16	14.93	9.61	3.71	1.43	0.49	0.59	0.28	0.15	0.13	0.11	36.53	18.23	9.21	1.2	2.18	0.15	1.36	3.73	1.14	1.71	0.58	14.9	30.85	24.06	0.83	0.14	1.09	0.82	2.51	4.21		218.33	5.08
	2.7.1.1	Saccharomyces cerevisiae	2.35	1.28	2.37	1.96	0.2	0.09	0.19	0	0.35	0.29	0.32	0.35	0.47	6.67	3.47	2.37	1.48	0.51	0.57	0.65	0.41	0.46	0.52	0.47	0.26	0.05	0	0.02	0.13	0	0.18	0.03	0	0	0.53	0.86	0.64	0.03	0	0	0.03	0.03	0		30.59	0.71
	2.7.1.2	Lactobacillus fermentum	30.38	5.92	2.2	1.34	0.25	0.09	0.42	0.24	0.03	0.26	0.15	0.13	5.95	1.87	1.83	0.35	0.03	0.03	0.04	0.04	0	0	0.03	2.81	1.26	0.59	0.08	0.03	0.74	0.87	3.59	0.78	1.41	0.2	10.71	1.81	1.47	0	0.08	0.04	0.04	0.23	0		78.31	1.82
	2.7.1.2	Lactobacillus plantarum	0.99	1.1	2.21	1.74	0.03	0	0.23	0	0.03	0.07	0	0.09	7.88	6.25	5.2	1.69	0.44	0.16	0.03	0.18	0.03	0	0.03	18.35	8.67	3.92	0.46	0.21	0.04	1.05	2.17	0.27	0.71	0.35	9.11	18.19	10.58	0.15	0.11	0.24	0.04	0.09	0.14		103.26	2.4
	2.7.1.2	Pseudomonas fluorescens	92.12	72.55	62.14	18.04	10.51	14.87	18.71	23.59	34.96	69.05	57.53	61.06	82.48	49.92	53.49	20.72	22.74	14.04	12.3	16.79	28.71	49.27	60.13	62.47	84.26	84.07	29.46	29.57	24.87	30.08	10.58	31.82	72.74	98.98	0	0	0	0	0	0	0	0	0		1504.63	34.99
	5.1.3.15	Saccharomyces cerevisiae	0.68	0.44	0.21	0.33	0	0	0.03	0.04	0.07	0	0	0.05	0.08	1.34	1.27	0.53	0.28	0.07	0.22	0.12	0.13	0.11	0.12	0.05	0.09	0	0.03	0	0.04	0	0.03	0	0.04	0	0.11	0.4	0.07	0	0	0	0	0	0		6.98	0.16
	5.3.1.9	Lactobacillus plantarum	0.9	1.18	1.74	0.87	0.18	0.04	0.17	0.05	0.12	0.05	0.06	0.1	5.16	4.85	3.66	1.31	0.3	0.12	0.2	0	0.09	0	0.04	15.62	6.69	2.63	0.28	0.22	0.14	0.59	2.02	0.24	0.34	0.07	5.45	13.39	7.36	0.18	0.03	0.03	0	0.1	0.1		76.66	1.78
	5.3.1.9	unclassified g Pseudomonas	80.85	68.12	54.29	17.82	10.94	13.32	16.41	23.03	33.91	65.54	52.69	53.11	83.05	49.79	48.5	18.99	23.06	12.09	12.12	16.45	27.97	47.96	58.25	52.19	67.98	68.71	25.11	26.5	21.43	26.95	10.24	27.41	60.58	82.19	0.36	0.11	0.56	0.37	0	0.26	0.09	10.14	4.71		1374.16	31.96
	5.4.2.2	Lactobacillus fermentum	18.69	3.7	0.83	0.46	0.06	0	0.17	0.04	0	0.02	0.03	0.02	4.73	1.54	1.04	0.24	0.08	0.02	0	0.06	0	0	0	1.31	0.63	0.28	0.03	0.02	0.87	0.71	2.6	0.32	0.44	0.15	7.42	1.74	0.74	0.02	0.02	0.02	0.04	0	0.13		49.23	1.14
	5.4.2.2	Lactobacillus plantarum	0.59	0.44	1.05	0.9	0.11	0.02	0.17	0.09	0.06	0.1	0	0.07	5.65	4.07	2.6	0.52	0.43	0.07	0.14	0.02	0	0	0.03	12.31	5.76	2.12	0.26	0.09	0.04	0.29	1.02	0.53	0.29	0.11	3.28	9.48	6.01	0.12	0.04	0	0.02	0.1	0.05		59.06	1.37
	5.4.2.2	Pseudomonas fluorescens	109.61	99.48	82.5	23.21	14.44	18.37	23.98	34.16	47.37	92.59	72.39	74.65	99.57	62.1	61.47	25.82	28.17	16.9	16.22	21.38	35.91	63.01	72.87	69.69	87.71	87.6	32.1	33.43	29.31	39.2	14.46	41.87	86.62	117.18	0	0	0	0	0	0	0	0	0		1835.34	42.68
	5.4.2.2	Pseudomonas sp. Ag1	45.23	39.47	35.17	11.11	6.1	8.05	9.97	14.19	19.48	36.82	31.24	32.33	55.84	36.31	33.51	14.84	15.12	9.21	7.25	11.55	19.17	32.91	38.65	39.17	54.2	54.97	20.19	21.97	18.12	19.28	7.61	20.65	39.93	58.83	0	0	0	0	0	0	0	0	0		918.46	21.36
	5.4.2.2	unclassified g Leuconostoc	0.17	12.09	8.21	6.2	0.55	0.15	0.74	0.21	0.33	0.25	0.34	0.15	14.19	11.11	7.59	2.51	0.91	0.39	0.12	0.17	0.02	0.04	0.03	8.48	5.44	2.98	0.42	0.39	0	0.22	1.33	0.4	0.23	0.11	8.84	5.86	5.38	0.27	0.09	0.07	0	0.05	0.13		107.17	2.49
	2.7.1.199	Lactococcus garvieae	0	0.05	0.12	0.11	0	0.03	0.06	0	0	0.05	0	0	0.75	1.36	2.39	0.88	0.07	0.06	0.02	0	0.06	0.05	0.03	0.68	0.14	0.02	0	0	0	0	0.23	0.05	0.03	0	0.29	0.62	0.24	0	0.02	0	0	0	0		8.4	0.2
	2.7.1.199	Pantoea agglomerans	0.3	0	0	0	0	0	0	0	0	0	0	0	0	1.74	0	0.1	0	0	0	0	0	0	0	0.56	0	0.11	0	0	0	0	0	0	0	0.18	0.27	2.26	0.51	0	0	0	0	0	0		6.03	0.14
	2.7.1.199	Pediococcus acidilactici	1.28	0.1	0.14	0.62	0	0	0	0	0	0	0	0	0.38	0.58	0.16	0	0.17	0	0	0	0	0	0	1.23	0.33	0.29	0	0	0	0.36	0.2	0	0	0.13	0	1.5	0.31	0	0	0	0	0	0		7.78	0.18
	2.7.1.199	Staphylococcus xylosus	0	0.05	0.8	0.65	0.06	0.05	0.08	0.06	0.03	0.09	0.08	0.06	0.06	0.61	0.25	0.13	0.01	0.03	0	0	0	0	0.01	0.59	0.39	0.22	0.05	0.03	0	0.02	0.09	0.06	0	0.05	0	1.07	0.63	0	0	0	0.02	0.04	0.04		6.44	0.15
	2.7.1.199	unclassified g Bacillus	0.79	0.66	0.05	0	0.01	0.04	0.11	0	0.02	0.14	0	0.02	0	0	0.2	0	0.01	0.02	0	0	0	0	0	0.12	0.1	0.02	0	0	0	0	0	0	0.02	0	0.47	1.33	0.23	0	0	0	0.04	0	0.09		4.46	0.1
丙酮酸盐代谢	4.1.1.1	Acetobacter pasteurianus	0.55	0.92	3.39	0.66	0.13	0.1	1.16	2.59	0.85	0.17	1.07	0.98	0	2.99	2.74	0.97	0.69	0.28	0.1	0.06	0	0.02	0.02	3.68	1.84	0.46	0.1	0.04	0.67	0.02	0.62	0.25	0.2	0	0.06	4.2	1.14	0.09	0.02	0	0.02	0.05	0		33.89	0.79
	1.2.7.11	Staphylococcus xylosus	0.03	0.23	2.27	2	0.23	0.11	0.26	0.09	0.17	0.2	0.07	0.02	0.27	1.33	1	0.15	0.11	0.05	0.04	0.04	0.02	0.02	0.02	1.56	1.18	0.6	0.2	0.05	0.02	0.02	0.63	0.13	0.15	0.14	0.28	3.16	1.18	0.04	0.02	0.02	0	0.05	0.05		18.22	0.42
	6.2.1.13	others	0	0	0	0	0	0	0.05	0	0	0	0	0	0	0.11	0.62	0	0	0	0	0	0	0	0	0	0	0	0	0	0	0	0	0	0	0	0	0	0	0	0	0	0	0	0		0.78	0.02
	1.2.1.3	Pseudomonas fluorescens	84.18	71.66	56.13	17.08	10.36	13.28	15.03	22.42	34.43	64.01	53.75	54.49	89.11	55.73	53.08	21.92	22.73	14.14	12.86	19.57	30.02	52.15	58.83	51.36	68.01	70.1	26.61	26.18	22.16	27.77	10.65	27.96	64.33	82.84	0	0	0	0	0	0	0	0	0		1404.92	32.67
	1.2.1.3	Saccharomyces cerevisiae	2.06	0.8	1.1	1.43	0.04	0.06	0.11	0.15	0.24	0.14	0.23	0.25	0.12	4.25	3.92	1.77	0.96	0.66	0.42	0.53	0.4	0.2	0.26	0.13	0.19	0.05	0.02	0	0.15	0	0.02	0	0.11	0.02	0.19	0.42	0.32	0	0	0	0	0	0		21.72	0.51
	1.2.1.5	Saccharomyces cerevisiae	0.98	0.3	0.32	0.83	0.02	0.02	0.06	0.02	0.14	0	0.14	0.03	0.18	1.83	1.22	0.44	0.56	0.08	0.07	0.09	0	0.31	0.02	0.16	0.08	0.08	0.02	0	0.05	0.02	0	0	0.02	0	0.19	0.38	0.08	0	0	0	0.03	0	0		8.77	0.2
乙醇代谢	1.1.1.1	Acetobacter pasteurianus	1.27	1.95	12.16	0.99	0.14	0.31	1.64	4.01	1.24	0.44	2.07	2.04	0	8.86	7.52	1.49	2.48	0.69	0.06	0.07	0	0	0.17	4.74	4.07	0.74	0.05	0.03	1.48	0	2.25	0.33	0.26	0	0	11.82	1.7	0.06	0	0	0	0.13	0.05		77.31	1.8
	1.1.1.1	Lactobacillus fermentum	68.91	11.36	3.68	3	0.37	0.1	0.73	0.21	0.11	0.43	0.11	0.08	15	5.72	3.57	1.24	0.34	0.16	0.13	0.09	0.03	0	0.05	6.73	2.87	1.03	0.18	0.03	4.44	1.72	8.44	1.46	2.72	0.58	27.33	6.01	4.15	0.15	0	0.07	0.18	0.21	0.26		183.97	4.28
	1.1.1.1	Lactobacillus plantarum	4.41	3.76	6.72	3.65	0.24	0.26	0.64	0.26	0.41	0.44	0.31	0.24	22.97	18.36	15.08	5.15	1.12	0.58	0.34	0.46	0.06	0.03	0.05	66.73	30.41	12.6	1.67	0.68	0.23	3.05	7.36	1.66	1.75	0.58	20.37	60.13	35.86	0.72	0.52	0.13	0.27	0.26	0.31		330.84	7.69
	1.1.1.1	Lactobacillus uvarum	7.8	2.71	2.08	2.04	0.16	0.07	0.45	0.06	0.26	0.09	0.22	0.11	10.6	6.38	4.15	1.01	0.47	0.19	0.06	0.03	0.08	0.09	0.02	14.29	7.58	3.61	0.44	0.49	0.2	1.01	1.84	0.54	0.55	0.33	13.02	16.08	10.64	0.19	0.16	0.1	0.1	0.23	0.04		110.58	2.57
	1.1.1.1	Pseudomonas fluorescens	175.76	150.99	124.78	37.05	22.87	27.66	33.83	49.15	69.09	137.3	114.67	114.67	182.65	117.4	115.1	45.27	52.44	31.09	27.56	36.84	61.43	107.7	128.85	123.61	149.67	166.6	59.06	58.51	50.65	60.52	23.47	63.91	144.44	193.78	0	0	0	0.03	0	0	0	0.36	0.32		3059.07	71.14
	1.1.1.1	Saccharomyces cerevisiae	4.84	1.3	3.59	2.12	0.02	0.11	0.39	0.11	0.35	0.43	0.3	0.73	0.06	9.68	8.39	3.68	2.67	0.83	0.8	1.09	0.74	0.34	0.56	0.82	0.69	0.41	0.04	0.11	1.03	0.2	0.25	0	0.09	0	0.76	0.77	0.43	0	0	0.03	0	0.03	0.12		48.92	1.14
	1.1.1.1	Weissella confusa	26.08	7.05	1.75	0.87	0.16	0.04	0.16	0.11	0.1	0.13	0.06	0.1	17.93	7.1	3.29	1.08	0.26	0.2	0.04	0.22	0.01	0.03	0.03	9.79	5.5	1.83	0.22	0.13	0.35	1.73	6.16	0.86	1.83	0.49	40.55	13.13	8.63	0.26	0.22	0.12	0.07	0.23	0.33		159.24	3.7
	1.1.1.2	Saccharomyces cerevisiae	0.63	0.09	0.72	0.18	0.07	0	0.13	0	0	0.06	0.05	0	0	1.78	1.65	0.42	0.19	0.22	0.16	0.03	0.17	0.09	0.26	0.13	0	0.16	0	0	0.1	0	0.03	0	0.03	0	0	0.08	0.11	0	0	0	0	0	0		7.56	0.18
	1.1.2.8	Acetobacter pasteurianus	0.54	1.5	9.87	0.51	0.14	0.24	1.09	3.03	0.72	0.32	0.89	0.91	0.02	6.09	5.3	0.93	1.18	0.31	0.02	0.1	0	0	0.04	5	3.42	0.65	0.1	0.01	0.84	0.01	1.54	0.26	0.04	0.04	0.13	6.28	0.77	0.02	0	0.02	0	0.04	0.08		53.01	1.23
	1.1.2.8	Komagataeibacter europaeus	0	0.17	25.84	0.02	0	0	0.01	0.02	0.05	0	0.08	0	0	1.14	0.35	0.11	0.01	0	0.02	0.02	0	0.02	0	0	0.95	0	0	0	0	0.02	0	0	0	0	0	2.77	0.03	0	0	0	0	0.02	1.75		33.39	0.78
精氨酸合成代谢物	3.5.3.1	Lactobacillus fermentum	6.94	0.97	0	0.18	0	0	0	0	0	0	0	0	1.57	0	0	0	0	0	0	0	0	0	0	0.45	0.1	0.1	0	0	0.44	0.16	0.3	0.08	0.23	0.07	3.46	0.86	0.14	0	0	0	0	0	0		16.04	0.37
	3.5.3.1	Saccharomyces cerevisiae	0.53	0.15	0.19	0.42	0	0	0.03	0.03	0.17	0	0.09	0.17	0.04	1.55	0.86	0.6	0.35	0.03	0.1	0.11	0.15	0.14	0.11	0.05	0.17	0	0.11	0	0.04	0	0	0	0	0	0	0	0	0	0	0	0	0	0		6.18	0.14
	6.3.4.6	Acetobacter pasteurianus	0.07	0.42	2.58	0.16	0	0	0.16	0.13	0.03	0.02	0.04	0.13	0	1.19	1.03	0.47	0.46	0.03	0	0	0	0	0	0.6	0.42	0.14	0	0	0.05	0	0.24	0.04	0	0	0	2.07	0.07	0.03	0	0	0	0.01	0		10.59	0.25
	6.3.4.6	Pantoea agglomerans	0	0	0.31	0	0.07	0	0	0	0	0	0	0	0.1	1.37	0.66	0.3	0.08	0	0.05	0.14	0	0	0	1.23	0.48	0.13	0.13	0	0	0	0	0	0	0	1.81	6.44	1.95	0	0	0	0	0	0		15.25	0.35
	3.5.1.5	Pseudomonas sp. Ag1	82.41	64.32	60.72	16.33	9.04	12.32	16.04	24.2	32.72	61.02	49.54	54.52	80.17	51.04	47.59	19.99	23.38	13.99	10.61	18.47	30.15	51.93	56.6	46.41	61.5	63.97	22.38	23.84	19.67	27.89	10.36	28.9	60.67	85.49	0	0.05	0.04	0	0	0.02	0	0.57	0		1338.86	31.14
	3.5.1.5	unclassified g Pseudomonas	86.33	65.81	61.19	15.91	8.87	13.11	15.72	20.85	34.39	63.39	52.19	57.34	83.95	62.37	47.29	23.69	26.06	16.48	12.65	20.69	33.35	60.46	60.71	54.94	70.45	71.66	22.43	24.34	19.36	23.56	10.27	26.02	64.45	85.22	1.62	0	1.01	0.82	0	0	0	6.75	7.95		1433.63	33.34
	6.3.1.2	Lactobacillus fermentum	23.49	5.01	1.71	0.81	0.12	0.02	0.11	0.07	0.15	0.1	0.02	0	5.19	1.97	1.33	0.45	0.06	0.05	0	0.18	0	0.03	0	2.5	1.23	0.3	0.04	0.04	0.78	0.69	2.91	0.39	0.93	0.33	8.93	1.89	1.04	0.03	0.03	0.06	0.09	0.03	0.03		63.14	1.47
	6.3.1.2	Lactobacillus plantarum	0.68	0.8	1.97	0.93	0.06	0.02	0.19	0.02	0.05	0.08	0.04	0	5.71	4.09	3.29	0.9	0.21	0.16	0.03	0.05	0	0	0	11.57	5.82	2.44	0.24	0.16	0	0.84	1.48	0.17	0.27	0.16	3.65	9.98	6.07	0.19	0.03	0.03	0	0.1	0		62.49	1.45
	6.3.1.2	Pseudomonas sp. Ag1	55.34	42.08	45.01	12.2	6.69	10.28	11.36	15.61	21.38	41.37	34.73	38.98	62.13	41.59	37.6	15.34	17.33	10.02	8.36	13.54	19.73	38.54	41.77	44.81	60.05	62.28	20.28	23.03	19.15	20.65	7.52	21.86	46.85	64.57	0	0	0	0	0	0	0	0	0		1032.02	24
	6.3.1.2	unclassified g Pseudomonas	233.9	214.36	173.76	50.65	35.09	43.7	55.34	79.83	100.76	196.78	153.82	151.16	191.7	121.55	115.64	47.2	52.42	29.07	26.49	39.11	68.28	112.96	132.86	146.27	196.47	200.11	74.64	77.62	65.34	85.6	30.92	87.96	191.37	263.78	3.53	0.27	3.48	1.45	0.14	0.48	0.67	41.81	22.4		3920.76	91.18
	2.1.3.3	Lactobacillus fermentum	28.62	6.1	1.54	1.36	0.19	0	0.4	0.07	0	0.11	0.2	0	5.13	2.04	1.65	0.34	0.2	0.09	0	0.04	0	0	0	3.47	1.33	0.61	0.27	0.06	1.28	0.73	3.9	0.55	1.23	0.57	13.34	2.28	1.9	0.07	0.11	0.04	0.04	0.18	0.09		80.1	1.86
	2.1.3.3	Lactobacillus plantarum	1.42	0.95	2.07	1.19	0.08	0.03	0.28	0	0.07	0.21	0.06	0	7.48	6.91	5.41	1.48	0.62	0.03	0.03	0.03	0.03	0.03	0.03	23.06	8.93	4.08	0.31	0.21	0	0.68	2.08	0.41	0.39	0.12	4.9	19.14	8.53	0.14	0.04	0.08	0	0.09	0.04		101.66	2.36
	2.1.3.3	Leuconostoc citreum	0.19	19.81	12.36	10.34	1.23	0.46	0.96	0.45	0.75	0.59	0.45	0.59	20.19	17.43	12.31	4.87	1.67	0.31	0.37	0.07	0.18	0.03	0.11	14.23	10.99	4.34	0.84	0.77	0	0.49	2.4	0.96	0.62	0.25	18.16	7.2	10.75	0.39	0.11	0	0	0.26	0.26		178.75	4.16
	2.1.3.3	Pseudomonas fluorescens	115.49	93.61	85.68	23.57	14.33	18.45	21.8	29.99	49.64	90.93	77.45	75.58	100.81	62.1	61.27	24.73	27.23	14.78	13.51	19.89	33.95	58.18	67.54	77.29	106.4	107.06	41.06	41.75	37.35	41.08	15.84	39.24	92.13	124.85	0.11	0	0	0	0	0.04	0	0.14	0.14		1905	44.3
	2.1.3.3	unclassified g Pseudomonas	107.23	95.11	73.87	21.96	13.15	17.21	21.97	31.18	43.76	85.89	70.45	67.8	93.3	62.7	56.81	24.51	25.54	18.38	12.82	19.03	32.4	53.98	66.31	79.32	102.19	112.31	39.3	39.14	30.9	40.52	13.88	39.63	84.63	122.64	1.22	0.28	1.63	0.55	0	0.2	0.44	16.07	14.81		1855.02	43.14
	3.5.1.16	Lactococcus lactis	0.13	0.32	0.26	1.12	0	0	0.03	0	0	0.03	0.03	0	1.09	1.16	1.44	0.34	0.1	0.2	0.09	0.03	0.08	0.03	0.03	0.6	0.6	1.05	0.22	0.29	0.24	0.03	0.23	0.15	0.03	0.06	1.05	1.06	1.15	0.03	0.03	0.42	0.17	1.11	1.16		16.17	0.38
	2.7.2.2	Lactobacillus fermentum	49.68	10.76	2.97	1.94	0.3	0.08	0.27	0.06	0.28	0.04	0	0	11.22	4.44	2.42	0.8	0.37	0.14	0	0.19	0.03	0	0.03	4.03	1.73	0.77	0.22	0	1.43	1.45	6.65	1.2	1.74	0.51	25.48	3.15	2.31	0.22	0	0.32	0.24	0.05	0.04		137.55	3.2
	2.7.2.2	Pseudomonas fluorescens	105.37	84.16	69.59	22.52	15.04	18.03	20.46	29.76	44.24	79.06	69.29	72.17	97.75	67.56	61.42	25.27	26.34	16.55	16.13	18.69	35.87	58.83	68.02	80	102.21	102.45	36.27	39.26	34.44	39.28	13.14	41.75	89.64	121.59	0	0	0	0	0	0	0	0	0		1822.18	42.38
	3.5.3.6	Lactobacillus fermentum	23.78	5.5	1.42	1.02	0.09	0.07	0.19	0.16	0.08	0.2	0	0	5.71	2.33	1.25	0.52	0.09	0.05	0.08	0.06	0	0	0	2.17	1.4	0.36	0.09	0.02	0.92	0.65	3.11	0.61	1.03	0.26	11	1.72	1.51	0	0	0	0.06	0	0.11		67.64	1.57
	3.5.3.6	unclassified g Pseudomonas	73.33	64.31	54.9	15.97	8.93	12.59	14.66	21.55	29.53	57.71	48.79	50.33	84.5	55.36	52.1	20.74	22.88	14.43	12.44	18.39	30.91	51.4	60.21	56.16	67.86	72.7	23.86	29.52	24.2	26.54	9.72	27.91	57.73	81.31	0.55	0.36	0.78	0.14	0.09	0.12	0.18	3.65	5.59		1364.95	31.74
	6.3.4.5	Lactobacillus fermentum	16.64	2.91	1.12	0.54	0.08	0.02	0.18	0.03	0	0.2	0	0	4.94	1.41	0.76	0.24	0.12	0	0	0	0	0	0	1.88	0.9	0.47	0.06	0	0.47	0.54	2.36	0.2	0.73	0.2	6.83	2.34	1.09	0	0	0	0.03	0.08	0.03		47.41	1.1
	6.3.4.5	Lactobacillus plantarum	0.86	0.58	1.75	1.54	0.13	0	0.14	0.03	0.16	0.03	0.07	0.03	6.32	4.31	3.75	1.44	0.68	0.23	0.25	0.06	0	0.03	0.05	17.57	7.66	2.52	0.54	0.17	0.06	0.67	2.36	0.29	0.62	0.36	6.12	16.21	8.6	0.29	0.03	0.13	0.09	0	0		86.72	2.02
	6.3.4.5	Weissella sp. DD23	2.61	1.05	0.67	0.56	0.02	0.05	0.14	0.03	0.08	0	0.02	0	10.84	3.85	2.37	0.62	0.24	0.1	0.11	0.09	0.02	0.06	0	3.55	2.21	0.73	0.15	0.07	0.22	1.09	2.83	0.11	1.17	0.36	4.25	4.34	2.96	0.03	0	0	0	0.11	0.18		47.88	1.11
	6.3.4.5	unclassified g Pseudomonas	5.28	5.89	3.3	1.29	0.58	0.85	1.07	1.78	2.47	4.56	3.7	3.17	4.63	2.8	2.22	0.85	1.54	0.71	0.66	0.52	1.36	2.35	3.53	4.32	6.19	5.95	1.96	2.3	2.37	2.26	0.97	2.52	5.71	7.83	0.71	0.15	1.83	0.43	0.03	0.06	0.06	4.09	5.18		110.06	2.56
	4.3.2.1	Lactobacillus fermentum	22.59	3.49	0.81	0.86	0.19	0	0.17	0	0.05	0.15	0.06	0.13	3.76	1.77	0.6	0.19	0.13	0.12	0.02	0	0	0	0	1.83	1.01	0.18	0	0.09	0.44	0.59	2.62	0.48	0.83	0.14	5.89	1.14	0.54	0.13	0.05	0.06	0	0.1	0.07		51.26	1.19
	4.3.2.1	Lactobacillus plantarum	0.35	1.13	1.41	1.05	0.08	0.02	0.1	0.05	0.12	0.05	0.1	0.12	5.37	5.16	3.08	0.81	0.23	0.11	0.12	0.1	0.04	0	0.04	16.26	6.24	2.54	0.3	0.13	0.05	0.78	1.47	0.05	0.31	0.16	5.04	11.27	6.96	0.18	0.05	0.03	0	0.06	0.06		71.58	1.66
	4.3.2.1	Pseudomonas fluorescens	87.61	81.12	60.31	16.57	10.35	14.37	17.05	25.5	35.75	64.69	54.36	60.29	103.21	67.87	63.12	26.43	28.57	17.2	14.59	23.62	37.3	61.8	73.09	50.64	63.96	65.69	24.07	25.81	22.61	31.11	10.88	30.33	65.52	89.94	0.07	0	0.57	0	0	0.06	0.08	1.34	1.31		1528.76	35.55
	2.1.3.9	others	0	0	0	0	0	0	0	0	0	0	0	0	0	0	0.12	0	0	0	0	0	0	0.07	0	0	0	0	0	0	0	0	0	0	0.03	0.03	0	0.18	0.43	0	0	0.12	0	2.51	0.18		3.65	0.08
	3.5.1.54	Pantoea agglomerans	0.05	0	0.1	0.04	0	0	0	0	0	0	0	0	0.04	0.65	0.45	0.73	0	0	0	0	0	0	0	0.26	0.22	0	0.03	0	0	0	0.03	0	0	0	1.43	3.31	0.75	0	0	0	0	0	0		8.09	0.19
	3.5.1.54	Saccharomyces cerevisiae	0.49	0.08	0.33	0.36	0.01	0.06	0.07	0.01	0.07	0.01	0.04	0.03	0.06	1.6	0.76	0.48	0.21	0.1	0.06	0.08	0.03	0.05	0.01	0.06	0.06	0.15	0.01	0	0.01	0.01	0.01	0	0	0	0	0	0	0	0	0	0	0	0		5.28	0.12

## Sheet: Sheet1
			starch and sucrose metabolism																glycolysis/gluconeogenesis																								pyruvate metabolism						alcohol metabolism
		Enzyme	EC 2.4.1.18	EC 2.4.1.18	EC 3.2.1.1	EC 3.2.1.133	EC 3.2.1.68	EC 3.2.1.3	EC 3.2.1.10	EC 3.2.1.10	EC 3.2.1.10	EC 3.2.1.10	EC 3.2.1.20	EC 3.2.1.20	EC 2.4.1.25	EC 2.4.1.1	EC 2.4.1.1	EC 2.4.1.1	EC 5.1.3.3	EC 5.1.3.3	EC 5.1.3.3	EC 5.1.3.3	EC 5.1.3.3	EC 5.1.3.3	EC 5.1.3.3	EC 2.7.1.1	EC 2.7.1.2	EC 2.7.1.2	EC 2.7.1.2	EC 5.1.3.15	EC 5.3.1.9	EC 5.3.1.9	EC 5.4.2.2	EC 5.4.2.2	EC 5.4.2.2	EC 5.4.2.2	EC 5.4.2.2	EC 2.7.1.199	EC 2.7.1.199	EC 2.7.1.199	EC 2.7.1.199	EC 2.7.1.199	EC 4.1.1.1	EC 1.2.7.11	EC 6.2.1.13	EC 1.2.1.3	EC 1.2.1.3	EC 1.2.1.5	EC 1.1.1.1
		Species	Lactobacillus plantarum	Weissella cibaria	Pseudomonas sp. Ag1	Lactobacillus plantarum	Acetobacter pasteurianus	Aspergillus oryzae	Lactobacillus fermentum	Lactobacillus plantarum	Leuconostoc citreum	Saccharomyces cerevisiae	Lactobacillus brevis	Lactobacillus plantarum	Aspergillus oryzae	Lactobacillus plantarum	Pantoea agglomerans	Weissella cibaria	Komagataeibacter europaeus	Lactobacillus fermentum	Lactobacillus plantarum	Lactobacillus sanfranciscensis	Pediococcus pentosaceus	Weissella cibaria	unclassified f Lactobacillaceae	Saccharomyces cerevisiae	Lactobacillus fermentum	Lactobacillus plantarum	Pseudomonas fluorescens	Saccharomyces cerevisiae	Lactobacillus plantarum	unclassified g Pseudomonas	Lactobacillus fermentum	Lactobacillus plantarum	Pseudomonas fluorescens	Pseudomonas sp. Ag1	unclassified g Leuconostoc	Lactococcus garvieae	Pantoea agglomerans	Pediococcus acidilactici	Staphylococcus xylosus	unclassified g Bacillus	Acetobacter pasteurianus	Staphylococcus xylosus	others	Pseudomonas fluorescens	Saccharomyces cerevisiae	Saccharomyces cerevisiae	Acetobacter pasteurianus
A	sam3316_1_0d	0d	0.74	1.87	34.07	0.81	0.07	0.09	18.2	1.53	0.17	5.59	0.21	2.18	0.11	0.65	0.74	1.87	0	25.8	3.9	5.89	2.46	4.84	1.93	2.35	30.38	0.99	92.12	0.68	0.9	80.85	18.69	0.59	109.61	45.23	0.17	0	0.3	1.28	0	0.79	0.55	0.03	0	84.18	2.06	0.98	1.27
	sam3316_1_5d	5d	0.65	0.67	32.63	0.74	0.31	0.75	4.67	1.9	12.44	1.64	0.7	4.19	1.84	0.34	0.65	0.47	0.11	5.17	3.8	47.44	0.97	1.41	3.75	1.28	5.92	1.1	72.55	0.44	1.18	68.12	3.7	0.44	99.48	39.47	12.09	0.05	0	0.1	0.05	0.66	0.92	0.23	0	71.66	0.8	0.3	1.95
	sam3316_1_10d	10d	1.09	0.2	26.84	1.37	3.84	1.09	1.22	3.36	8.6	2.82	2.09	4.79	0.75	0.76	1.72	0.2	13.42	0.78	5.54	31.83	2.3	0.24	6.04	2.37	2.2	2.21	62.14	0.21	1.74	54.29	0.83	1.05	82.5	35.17	8.21	0.12	0	0.14	0.8	0.05	3.39	2.27	0	56.13	1.1	0.32	12.16
	sam3316_1_15d	15d	0.72	0.06	7.38	0.92	0.02	0.39	1.07	2.24	6.4	2.78	1.44	4.92	0.4	0.73	0.19	0.16	0	0.95	4.39	30.49	1.4	0.19	4.54	1.96	1.34	1.74	18.04	0.33	0.87	17.82	0.46	0.9	23.21	11.11	6.2	0.11	0	0.62	0.65	0	0.66	2	0	17.08	1.43	0.83	0.99
	sam3316_1_20d	20d	0.11	0	4.05	0	0.04	0	0.14	0.16	0.77	0.33	0.24	0.4	0.05	0.04	0.22	0	0	0.1	0.46	3.16	0.11	0.1	0.34	0.2	0.25	0.03	10.51	0	0.18	10.94	0.06	0.11	14.44	6.1	0.55	0	0	0	0.06	0.01	0.13	0.23	0	10.36	0.04	0.02	0.14
	sam3316_1_30d	30d	0.01	0	6.2	0.05	0	0.06	0	0.11	0.45	0.15	0.02	0.07	0.03	0	0	0	0	0.05	0.05	1.1	0.03	0	0.13	0.09	0.09	0	14.87	0	0.04	13.32	0	0.02	18.37	8.05	0.15	0.03	0	0	0.05	0.04	0.1	0.11	0	13.28	0.06	0.02	0.31
	sam3316_1_Fsh	HJJQ	0.15	0.07	8.03	0.12	0.08	0.13	0.2	0.39	0.73	0.25	0.19	0.69	0.05	0.14	0.1	0	0	0.3	0.89	3.87	0.43	0.18	0.36	0.19	0.42	0.23	18.71	0.03	0.17	16.41	0.17	0.17	23.98	9.97	0.74	0.06	0	0	0.08	0.11	1.16	0.26	0.05	15.03	0.11	0.06	1.64
	sam3316_1_40d	40d	0.05	0.02	11.55	0.1	0.09	0	0.12	0.18	0.11	0.12	0.04	0.31	0	0.05	0.09	0	0.04	0.09	0.35	1.22	0.07	0	0.26	0	0.24	0	23.59	0.04	0.05	23.03	0.04	0.09	34.16	14.19	0.21	0	0	0	0.06	0	2.59	0.09	0	22.42	0.15	0.02	4.01
	sam3316_1_50d	50d	0.07	0.02	15.56	0.12	0.05	0	0.04	0.24	0.44	0.64	0.08	0.31	0	0.07	0	0.01	0.07	0.03	0.58	2.21	0.1	0	0.49	0.35	0.03	0.03	34.96	0.07	0.12	33.91	0	0.06	47.37	19.48	0.33	0	0	0	0.03	0.02	0.85	0.17	0	34.43	0.24	0.14	1.24
	sam3316_1_60d	60d	0.07	0.02	29.1	0.02	0.02	0.07	0.19	0.17	0.24	0.28	0.03	0.42	0	0.07	0.19	0	0.08	0.24	0.27	2.17	0.1	0	0.2	0.29	0.26	0.07	69.05	0	0.05	65.54	0.02	0.1	92.59	36.82	0.25	0.05	0	0	0.09	0.14	0.17	0.2	0	64.01	0.14	0	0.44
	sam3316_1_70d	70d	0.08	0.03	20.07	0.08	0.01	0.11	0.02	0.12	0.35	0.57	0.03	0.33	0.02	0	0	0	0	0.03	0.25	2.41	0.11	0	0.14	0.32	0.15	0	57.53	0	0.06	52.69	0.03	0	72.39	31.24	0.34	0	0	0	0.08	0	1.07	0.07	0	53.75	0.23	0.14	2.07
	sam3316_1_80d	80d	0.02	0	26.73	0.03	0.06	0.08	0.03	0.03	0.37	0.5	0.06	0.1	0	0.05	0	0	0	0.04	0.17	1.64	0.04	0	0.13	0.35	0.13	0.09	61.06	0.05	0.1	53.11	0.02	0.07	74.65	32.33	0.15	0	0	0	0.06	0.02	0.98	0.02	0	54.49	0.25	0.03	2.04
B	sam3312_1_0d	0d	4.29	6.18	41.27	5.05	0	0.08	4.82	10.69	14.94	0.37	2.21	13.38	0.08	3.36	0.57	5.03	0	4.74	19.46	57.74	3.71	13.1	13.16	0.47	5.95	7.88	82.48	0.08	5.16	83.05	4.73	5.65	99.57	55.84	14.19	0.75	0	0.38	0.06	0	0	0.27	0	89.11	0.12	0.18	0
	sam3312_1_5d	5d	3.32	2.29	26.15	4.27	1.26	0.38	1.79	8.34	11.56	13.41	4.39	13.28	1.02	3.22	3.68	1.59	0.9	2.2	17.44	47.14	4.93	3.95	14.93	6.67	1.87	6.25	49.92	1.34	4.85	49.79	1.54	4.07	62.1	36.31	11.11	1.36	1.74	0.58	0.61	0	2.99	1.33	0.11	55.73	4.25	1.83	8.86
	sam3312_1_10d	10d	2.29	1.25	22.89	3.28	0.78	0.08	0.81	6.26	8.75	8.88	3.24	9.83	0.21	1.76	1.77	1.03	0.44	0.98	13.2	37.43	4.88	2.6	9.61	3.47	1.83	5.2	53.49	1.27	3.66	48.5	1.04	2.6	61.47	33.51	7.59	2.39	0	0.16	0.25	0.2	2.74	1	0.62	53.08	3.92	1.22	7.52
	sam3312_1_15d	15d	0.89	0.39	9.51	0.88	0.11	0.07	0.27	1.73	3.12	3.71	1.03	3.14	0.07	0.72	0.91	0.34	0	0.58	4.59	10.15	0.9	0.85	3.71	2.37	0.35	1.69	20.72	0.53	1.31	18.99	0.24	0.52	25.82	14.84	2.51	0.88	0.1	0	0.13	0	0.97	0.15	0	21.92	1.77	0.44	1.49
	sam3312_1_20d	20d	0.2	0.09	10.91	0.12	1.15	0	0.17	0.55	0.82	2.33	0.46	1.01	0	0.32	0.24	0.08	0	0.11	1.39	3.39	0.23	0.29	1.43	1.48	0.03	0.44	22.74	0.28	0.3	23.06	0.08	0.43	28.17	15.12	0.91	0.07	0	0.17	0.01	0.01	0.69	0.11	0	22.73	0.96	0.56	2.48
	sam3312_1_30d	30d	0.05	0.12	6.25	0.16	0.07	0.06	0.04	0.11	0.31	1.3	0.17	0.37	0	0.08	0	0.01	0	0.06	0.28	1.35	0.13	0	0.49	0.51	0.03	0.16	14.04	0.07	0.12	12.09	0.02	0.07	16.9	9.21	0.39	0.06	0	0	0.03	0.02	0.28	0.05	0	14.14	0.66	0.08	0.69
	sam3312_1_40d	40d	0.14	0.04	4.97	0.06	0	0	0	0.16	0.16	1.36	0.13	0.37	0	0.06	0	0.06	0	0.1	0.26	2.48	0	0.13	0.59	0.57	0.04	0.03	12.3	0.22	0.2	12.12	0	0.14	16.22	7.25	0.12	0.02	0	0	0	0	0.1	0.04	0	12.86	0.42	0.07	0.06
	sam3312_1_50d	50d	0.06	0	9.16	0.02	0	0	0.02	0.13	0.1	1.29	0.03	0.33	0	0.04	0	0.03	0	0.1	0.17	0.78	0.11	0.13	0.28	0.65	0.04	0.18	16.79	0.12	0	16.45	0.06	0.02	21.38	11.55	0.17	0	0	0	0	0	0.06	0.04	0	19.57	0.53	0.09	0.07
	sam3312_1_60d	60d	0.03	0	15.44	0.05	0.01	0	0.02	0.07	0.03	1.1	0	0.11	0	0.04	0	0.01	0.03	0	0.14	0.57	0.03	0	0.15	0.41	0	0.03	28.71	0.13	0.09	27.97	0	0	35.91	19.17	0.02	0.06	0	0	0	0	0	0.02	0	30.02	0.4	0	0
	sam3312_1_70d	70d	0	0	25.75	0	0.02	0	0.02	0.06	0.02	0.72	0	0.05	0	0.01	0	0.01	0	0.03	0.1	0.42	0.14	0	0.13	0.46	0	0	49.27	0.11	0	47.96	0	0	63.01	32.91	0.04	0.05	0	0	0	0	0.02	0.02	0	52.15	0.2	0.31	0
	sam3312_1_80d	80d	0	0	29.68	0	0.01	0	0	0.03	0	1.12	0	0.12	0	0	0	0	0.06	0	0.03	0.11	0.03	0.04	0.11	0.52	0.03	0.03	60.13	0.12	0.04	58.25	0	0.03	72.87	38.65	0.03	0.03	0	0	0.01	0	0.02	0.02	0	58.83	0.26	0.02	0.17
C	sam3270_1_0d	0d	12.44	2.27	30.19	13.48	0.98	1.29	1.88	26.54	9	1.04	11.87	39.24	2.29	9.82	2.18	1.72	0	3.37	55.48	42.02	7.68	5.13	36.53	0.47	2.81	18.35	62.47	0.05	15.62	52.19	1.31	12.31	69.69	39.17	8.48	0.68	0.56	1.23	0.59	0.12	3.68	1.56	0	51.36	0.13	0.16	4.74
	sam3270_1_5d	5d	4.77	1.02	39.9	5.95	0.61	0.72	0.96	12.47	6.19	0.82	5.8	20.58	0.63	4.53	1.09	1.26	0.7	1	27.01	29.77	4.48	2.76	18.23	0.26	1.26	8.67	84.26	0.09	6.69	67.98	0.63	5.76	87.71	54.2	5.44	0.14	0	0.33	0.39	0.1	1.84	1.18	0	68.01	0.19	0.08	4.07
	sam3270_1_10d	10d	1.51	0.74	41.32	2.54	0.06	0.08	0.12	5	3.16	0.31	2.35	8.26	0.3	1.92	1.08	0.45	0	0.43	10.52	16.66	1.89	1.42	9.21	0.05	0.59	3.92	84.07	0	2.63	68.71	0.28	2.12	87.6	54.97	2.98	0.02	0.11	0.29	0.22	0.02	0.46	0.6	0	70.1	0.05	0.08	0.74
	sam3270_1_15d	15d	0.38	0.07	14.54	0.2	0.05	0	0.06	0.41	0.62	0.08	0.55	1.32	0.02	0.23	0.27	0.06	0	0.03	1.14	1.88	0.29	0.33	1.2	0	0.08	0.46	29.46	0.03	0.28	25.11	0.03	0.26	32.1	20.19	0.42	0	0	0	0.05	0	0.1	0.2	0	26.61	0.02	0.02	0.05
	sam3270_1_25d	25d	0.14	0	15.59	0.17	0	0.06	0.04	0.41	0.24	0.03	0.16	0.86	0.06	0.19	0.08	0.02	0	0	0.9	1.91	0.3	0.19	2.18	0.02	0.03	0.21	29.57	0	0.22	26.5	0.02	0.09	33.43	21.97	0.39	0	0	0	0.03	0	0.04	0.05	0	26.18	0	0	0.03
	sam3270_1_fsq	35d	0.39	0.61	14.72	0.56	0.02	0.08	0.65	1.29	0.23	0.04	0.87	1.76	0	0.54	0.23	0.43	0	0.83	2.39	2.91	0.4	1.21	1.36	0	0.87	1.05	30.08	0	0.59	26.95	0.71	0.29	39.2	19.28	0.22	0	0	0.36	0.02	0	0.02	0.02	0	27.77	0	0.02	0
	sam3270_1_35d	HJJQ	1.25	1.94	5.32	1.64	0.4	0.14	2.7	2.82	1.23	0.14	1.74	6.35	0.05	1.03	0.12	1.03	0	4.53	5.43	11.16	1.71	3.93	3.73	0.18	3.59	2.17	10.58	0.03	2.02	10.24	2.6	1.02	14.46	7.61	1.33	0.23	0	0.2	0.09	0	0.62	0.63	0	10.65	0.02	0	2.25
	sam3270_1_45d	45d	0.1	0.14	15.84	0.26	0.05	0.07	0.54	0.45	0.4	0.07	0.11	1.16	0.06	0.11	0	0.24	0	0.37	1.51	2.17	0.23	0.77	1.14	0.03	0.78	0.27	31.82	0	0.24	27.41	0.32	0.53	41.87	20.65	0.4	0.05	0	0	0.06	0	0.25	0.13	0	27.96	0	0	0.33
	sam3270_1_55d	55d	0.31	0.38	28.97	0.5	0.11	0	1.04	0.73	0.35	0.12	0.21	2.42	0.03	0.25	0	0.62	0.07	1.02	1.74	2.49	0.43	1.54	1.71	0	1.41	0.71	72.74	0.04	0.34	60.58	0.44	0.29	86.62	39.93	0.23	0.03	0	0	0	0.02	0.2	0.15	0	64.33	0.11	0.02	0.26
	sam3270_1_65d	65d	0.12	0.15	40.19	0.18	0	0	0.17	0.32	0.27	0.05	0.17	0.81	0.02	0.05	0.12	0.1	0	0.36	0.73	1.83	0.13	0.28	0.58	0	0.2	0.35	98.98	0	0.07	82.19	0.15	0.11	117.18	58.83	0.11	0	0.18	0.13	0.05	0	0	0.14	0	82.84	0.02	0	0
D	samjc3274_0d	0d	3.71	3.84	0	4.5	0	1.66	7.65	10.36	10.61	1.02	3.3	16.07	1.59	2.9	2.08	2.44	0	9.6	20.65	40.4	5.57	8.35	14.9	0.53	10.71	9.11	0	0.11	5.45	0.36	7.42	3.28	0	0	8.84	0.29	0.27	0	0	0.47	0.06	0.28	0	0	0.19	0.19	0
	samjc3274_5d	5d	10.42	2.72	0	9.92	3.84	0.94	1.03	22.84	5.13	0.83	13.02	38.77	0.72	7.96	6.88	2.12	2.55	2.19	52.87	37.01	12.84	4.12	30.85	0.86	1.81	18.19	0	0.4	13.39	0.11	1.74	9.48	0	0	5.86	0.62	2.26	1.5	1.07	1.33	4.2	3.16	0	0	0.42	0.38	11.82
	samjc3274_10d	10d	5.97	1.51	0	5.95	0.17	0.61	0.69	13.21	6	0.93	5.81	25.33	0.74	4.09	2.21	1.2	0	1.77	30.97	28.59	5.62	4.07	24.06	0.64	1.47	10.58	0	0.07	7.36	0.56	0.74	6.01	0	0	5.38	0.24	0.51	0.31	0.63	0.23	1.14	1.18	0	0	0.32	0.08	1.7
	samjc3274_15d	15d	0.24	0	0	0.21	0.03	0	0.06	0.32	0.33	0.03	0.12	0.5	0	0.07	0	0.07	0	0.14	0.41	1.19	0.25	0.18	0.83	0.03	0	0.15	0	0	0.18	0.37	0.02	0.12	0	0	0.27	0	0	0	0	0	0.09	0.04	0	0	0	0	0.06
	samjc3274_25d	25d	0	0.06	0	0.02	0	0	0.02	0.11	0.11	0	0.01	0.24	0	0.03	0.1	0.03	0	0	0.22	0.25	0.11	0.09	0.14	0	0.08	0.11	0	0	0.03	0	0.02	0.04	0	0	0.09	0.02	0	0	0	0	0.02	0.02	0	0	0	0	0
	samjc3274_35d	35d	0.08	0.04	0	0.02	0	0	0.07	0.02	0.11	0	0.08	0.24	0.04	0.03	0.08	0	0	0	0.26	0.26	0.23	0	1.09	0	0.04	0.24	0	0	0.03	0.26	0.02	0	0	0	0.07	0	0	0	0	0	0	0.02	0	0	0	0	0
	samjc3274_45d	45d	0.02	0.02	0	0	0	0	0.11	0.11	0	0.04	0	0.09	0	0	0.17	0.02	0	0.04	0.07	0.29	0.08	0	0.82	0.03	0.04	0.04	0	0	0	0.09	0.04	0.02	0	0	0	0	0	0	0.02	0.04	0.02	0	0	0	0	0.03	0
	samjc3274_55d	55d	0	0.05	0	0.1	0	0	0.05	0.13	0.08	0.16	0.02	0.38	0	0.02	0	0.09	0.05	0.09	0.3	0.63	0.13	0.17	2.51	0.03	0.23	0.09	0	0	0.1	10.14	0	0.1	0	0	0.05	0	0	0	0.04	0	0.05	0.05	0	0	0	0	0.13
	samjc3274_65d	65d	0.05	0.16	0	0.03	0	0	0.05	0.16	0.05	0.08	0.05	0.23	0	0.04	0	0.06	1.49	0	0.13	0.55	0.09	0.06	4.21	0	0	0.14	0	0	0.1	4.71	0.13	0.05	0	0	0.13	0	0	0	0.04	0.09	0	0.05	0	0	0	0	0.05
[truncated: 39 more columns]
